# Supplementary material for: Selection of Patients and Anesthetic Types for Endovascular Treatment in Acute Ischemic Stroke: A Meta-Analysis of Randomized Controlled Trials
Source: PLoS One. 2016 Mar 8;11(3):e0151210. doi: 10.1371/journal.pone.0151210 (PMC4783038; doi:10.1371/journal.pone.0151210)
Supplement: S5 File — (RM5) [file pone.0151210.s010.rm5]

<?xml version="1.0" encoding="ISO-8859-1" standalone="no"?>
<COCHRANE_REVIEW DESCRIPTION="" DOI="" GROUP_ID="" ID="377115061819184563" MERGED_FROM="" MODIFIED="2016-02-12 07:33:17 +0800" MODIFIED_BY="[Empty name]" REVIEW_NO="" REVMAN_SUB_VERSION="5.2.3 " REVMAN_VERSION="5" SPLIT_FROM="" STAGE="R" STATUS="A" TYPE="INTERVENTION" VERSION_NO="0.0">
<COVER_SHEET MODIFIED="2016-02-12 01:33:54 +0800" MODIFIED_BY="[Empty name]">
<TITLE MODIFIED="2016-02-12 01:33:54 +0800" MODIFIED_BY="[Empty name]">Selection of Patients and Anesthetic Types for Endovascular Treatment in Acute Ischemic Stroke: A Meta-analysis of Randomized Controlled Trials</TITLE>
<CONTACT>
<PERSON ID="????" ROLE="UNKNOWN">
<PREFIX/>
<FIRST_NAME/>
<MIDDLE_INITIALS/>
<LAST_NAME/>
<SUFFIX/>
<POSITION/>
<EMAIL_1/>
<EMAIL_2/>
<URL/>
<MOBILE_PHONE/>
<ADDRESS>
<DEPARTMENT/>
<ORGANISATION/>
<ADDRESS_1/>
<ADDRESS_2/>
<CITY/>
<ZIP/>
<REGION/>
<COUNTRY CODE="NONE">Not specified</COUNTRY>
<PHONE_1/>
<PHONE_2/>
<FAX_1/>
<FAX_2/>
</ADDRESS>
<FOOTNOTE/>
</PERSON>
</CONTACT>
<CREATORS>
<PERSON ID="????" ROLE="AUTHOR">
<PREFIX/>
<FIRST_NAME/>
<MIDDLE_INITIALS/>
<LAST_NAME/>
<SUFFIX/>
<POSITION/>
<EMAIL_1/>
<EMAIL_2/>
<URL/>
<MOBILE_PHONE/>
<ADDRESS>
<DEPARTMENT/>
<ORGANISATION/>
<ADDRESS_1/>
<ADDRESS_2/>
<CITY/>
<ZIP/>
<REGION/>
<COUNTRY CODE="NONE">Not specified</COUNTRY>
<PHONE_1/>
<PHONE_2/>
<FAX_1/>
<FAX_2/>
</ADDRESS>
<FOOTNOTE/>
</PERSON>
</CREATORS>
<DATES>
<UP_TO_DATE>
<DATE DAY="" MONTH="" YEAR=""/>
</UP_TO_DATE>
<LAST_SEARCH>
<DATE DAY="" MONTH="" YEAR=""/>
</LAST_SEARCH>
<NEXT_STAGE>
<DATE DAY="" MONTH="" YEAR=""/>
</NEXT_STAGE>
<PROTOCOL_PUBLISHED ISSUE="" YEAR=""/>
<REVIEW_PUBLISHED ISSUE="" YEAR=""/>
<LAST_CITATION_ISSUE ISSUE="" YEAR=""/>
</DATES>
<WHATS_NEW/>
<HISTORY/>
<SOURCES_OF_SUPPORT>
<INTERNAL_SOURCES/>
<EXTERNAL_SOURCES/>
</SOURCES_OF_SUPPORT>
<MESH_TERMS VERIFIED="NO"/>
<KEYWORDS/>
</COVER_SHEET>
<MAIN_TEXT>
<SUMMARY>
<TITLE>[Summary title]</TITLE>
<SUMMARY_BODY>
<P>[Summary text]</P>
</SUMMARY_BODY>
</SUMMARY>
<ABSTRACT>
<ABS_BACKGROUND/>
<ABS_OBJECTIVES/>
<ABS_SEARCH_STRATEGY/>
<ABS_SELECTION_CRITERIA/>
<ABS_DATA_COLLECTION/>
<ABS_RESULTS/>
<ABS_CONCLUSIONS/>
</ABSTRACT>
<BODY>
<BACKGROUND>
<CONDITION/>
<INTERVENTION/>
<THEORY/>
<IMPORTANCE/>
</BACKGROUND>
<OBJECTIVES/>
<METHODS>
<SELECTION_CRITERIA>
<CRIT_STUDIES/>
<CRIT_PARTICIPANTS/>
<CRIT_INTERVENTIONS/>
<CRIT_OUTCOMES>
<CRIT_OUTCOMES_PRIMARY/>
<CRIT_OUTCOMES_SECONDARY/>
</CRIT_OUTCOMES>
</SELECTION_CRITERIA>
<SEARCH_METHODS>
<ELECTRONIC_SEARCHES/>
<OTHER_SEARCHES/>
</SEARCH_METHODS>
<DATA_COLLECTION>
<STUDY_SELECTION/>
<DATA_EXTRACTION/>
<QUALITY_ASSESSMENT/>
<EFFECT_MEASURES/>
<UNIT_OF_ANALYSIS/>
<MISSING_DATA/>
<HETEROGENEITY_ASSESSMENT/>
<BIAS_ASSESSMENT/>
<DATA_SYNTHESIS/>
<SUBGROUP_ANALYSIS/>
<SENSITIVITY_ANALYSIS/>
</DATA_COLLECTION>
</METHODS>
<RESULTS>
<STUDY_DESCRIPTION>
<SEARCH_RESULTS/>
<INCLUDED_STUDIES_DESCR/>
<EXCLUDED_STUDIES_DESCR/>
</STUDY_DESCRIPTION>
<STUDY_QUALITY>
<ALLOCATION/>
<BLINDING/>
<EXCLUSIONS/>
<SELECTIVE_REPORTING/>
<OTHER_BIAS_SOURCES/>
</STUDY_QUALITY>
<INTERVENTION_EFFECTS/>
</RESULTS>
<DISCUSSION>
<SUMMARY_OF_RESULTS/>
<APPLICABILITY_OF_FINDINGS/>
<QUALITY_OF_EVIDENCE/>
<POTENTIAL_BIASES/>
<AGREEMENT/>
</DISCUSSION>
<CONCLUSIONS>
<IMPLICATIONS_PRACTICE/>
<IMPLICATIONS_RESEARCH/>
</CONCLUSIONS>
</BODY>
<ACKNOWLEDGEMENTS/>
<CONFLICT_OF_INTEREST/>
<CONTRIBUTIONS/>
<PRO_REV_DIFF/>
<PUBLIC_NOTES/>
</MAIN_TEXT>
<STUDIES_AND_REFERENCES MODIFIED="2015-07-16 08:57:21 +0800" MODIFIED_BY="[Empty name]">
<STUDIES MODIFIED="2015-07-16 08:57:21 +0800" MODIFIED_BY="[Empty name]">
<INCLUDED_STUDIES MODIFIED="2015-07-16 08:57:21 +0800" MODIFIED_BY="[Empty name]">
<STUDY DATA_SOURCE="MIX" ID="STD-Berkhemer-2015" MODIFIED="2015-06-18 19:35:15 +0800" MODIFIED_BY="[Empty name]" NAME="Berkhemer 2015" YEAR="2015">
<REFERENCE PRIMARY="NO" TYPE="JOURNAL_ARTICLE">
<IDENTIFIERS/>
</REFERENCE>
<IDENTIFIERS MODIFIED="2015-06-18 19:35:12 +0800" MODIFIED_BY="[Empty name]">
<IDENTIFIER MODIFIED="2015-06-18 19:35:12 +0800" MODIFIED_BY="[Empty name]" TYPE="ISRCTN" VALUE="10888758"/>
</IDENTIFIERS>
</STUDY>
<STUDY DATA_SOURCE="SOUGHT" ID="STD-Broderick-2013" MODIFIED="2015-06-18 19:37:55 +0800" MODIFIED_BY="[Empty name]" NAME="Broderick 2013" YEAR="2013">
<REFERENCE PRIMARY="NO" TYPE="JOURNAL_ARTICLE">
<IDENTIFIERS/>
</REFERENCE>
<IDENTIFIERS MODIFIED="2015-06-18 19:37:52 +0800" MODIFIED_BY="[Empty name]">
<IDENTIFIER MODIFIED="2015-06-18 19:37:52 +0800" MODIFIED_BY="[Empty name]" TYPE="CTG" VALUE="NCT00359424"/>
</IDENTIFIERS>
</STUDY>
<STUDY DATA_SOURCE="PUB" ID="STD-Campbell-2015" MODIFIED="2015-06-18 19:28:48 +0800" MODIFIED_BY="[Empty name]" NAME="Campbell 2015" YEAR="2015">
<REFERENCE PRIMARY="NO" TYPE="JOURNAL_ARTICLE">
<IDENTIFIERS/>
</REFERENCE>
<IDENTIFIERS MODIFIED="2015-06-18 19:28:45 +0800" MODIFIED_BY="[Empty name]">
<IDENTIFIER MODIFIED="2015-06-18 19:28:45 +0800" MODIFIED_BY="[Empty name]" TYPE="CTG" VALUE="NCT01492725"/>
</IDENTIFIERS>
</STUDY>
<STUDY DATA_SOURCE="PUB" ID="STD-Ciccone-2010" MODIFIED="2015-07-16 08:57:21 +0800" MODIFIED_BY="[Empty name]" NAME="Ciccone 2010" YEAR="2010">
<REFERENCE PRIMARY="NO" TYPE="JOURNAL_ARTICLE">
<IDENTIFIERS/>
</REFERENCE>
<IDENTIFIERS MODIFIED="2015-06-18 19:40:00 +0800" MODIFIED_BY="[Empty name]">
<IDENTIFIER MODIFIED="2015-06-18 19:40:00 +0800" MODIFIED_BY="[Empty name]" TYPE="CTG" VALUE="NCT00540527"/>
</IDENTIFIERS>
</STUDY>
<STUDY DATA_SOURCE="PUB" ID="STD-Ciccone-2013" MODIFIED="2015-06-18 19:39:00 +0800" MODIFIED_BY="[Empty name]" NAME="Ciccone 2013" YEAR="2013">
<REFERENCE PRIMARY="NO" TYPE="JOURNAL_ARTICLE">
<IDENTIFIERS/>
</REFERENCE>
<IDENTIFIERS MODIFIED="2015-06-18 19:38:58 +0800" MODIFIED_BY="[Empty name]">
<IDENTIFIER MODIFIED="2015-06-18 19:38:58 +0800" MODIFIED_BY="[Empty name]" TYPE="CTG" VALUE="NCT00640367"/>
</IDENTIFIERS>
</STUDY>
<STUDY DATA_SOURCE="PUB" ID="STD-Goyal-2015" MODIFIED="2015-06-18 19:30:01 +0800" MODIFIED_BY="[Empty name]" NAME="Goyal 2015" YEAR="2015">
<REFERENCE PRIMARY="NO" TYPE="JOURNAL_ARTICLE">
<IDENTIFIERS/>
</REFERENCE>
<IDENTIFIERS MODIFIED="2015-06-18 19:29:59 +0800" MODIFIED_BY="[Empty name]">
<IDENTIFIER MODIFIED="2015-06-18 19:29:59 +0800" MODIFIED_BY="[Empty name]" TYPE="CTG" VALUE="NCT01778335"/>
</IDENTIFIERS>
</STUDY>
<STUDY DATA_SOURCE="PUB" ID="STD-Jovin-2015" MODIFIED="2015-06-18 19:25:49 +0800" MODIFIED_BY="[Empty name]" NAME="Jovin 2015" YEAR="2015">
<REFERENCE PRIMARY="NO" TYPE="JOURNAL_ARTICLE">
<IDENTIFIERS/>
</REFERENCE>
<IDENTIFIERS MODIFIED="2015-06-18 19:25:40 +0800" MODIFIED_BY="[Empty name]">
<IDENTIFIER MODIFIED="2015-06-18 19:25:40 +0800" MODIFIED_BY="[Empty name]" TYPE="CTG" VALUE="NCT01692379"/>
</IDENTIFIERS>
</STUDY>
<STUDY DATA_SOURCE="PUB" ID="STD-Kidwell-2013" MODIFIED="2015-06-18 19:36:15 +0800" MODIFIED_BY="[Empty name]" NAME="Kidwell 2013" YEAR="2013">
<REFERENCE PRIMARY="NO" TYPE="JOURNAL_ARTICLE">
<IDENTIFIERS/>
</REFERENCE>
<IDENTIFIERS MODIFIED="2015-06-18 19:36:13 +0800" MODIFIED_BY="[Empty name]">
<IDENTIFIER MODIFIED="2015-06-18 19:36:13 +0800" MODIFIED_BY="[Empty name]" TYPE="CTG" VALUE="NCT00389467"/>
</IDENTIFIERS>
</STUDY>
<STUDY DATA_SOURCE="PUB" ID="STD-Saver-2015" MODIFIED="2015-06-18 19:27:28 +0800" MODIFIED_BY="[Empty name]" NAME="Saver 2015" YEAR="2015">
<REFERENCE PRIMARY="NO" TYPE="JOURNAL_ARTICLE">
<IDENTIFIERS/>
</REFERENCE>
<IDENTIFIERS MODIFIED="2015-06-18 19:27:22 +0800" MODIFIED_BY="[Empty name]">
<IDENTIFIER MODIFIED="2015-06-18 19:27:22 +0800" MODIFIED_BY="[Empty name]" TYPE="CTG" VALUE="NCT01657461"/>
</IDENTIFIERS>
</STUDY>
</INCLUDED_STUDIES>
<EXCLUDED_STUDIES/>
<AWAITING_STUDIES/>
<ONGOING_STUDIES/>
</STUDIES>
<OTHER_REFERENCES>
<ADDITIONAL_REFERENCES/>
<OTHER_VERSIONS_REFERENCES/>
<PENDING_REFERENCES/>
</OTHER_REFERENCES>
</STUDIES_AND_REFERENCES>
<CHARACTERISTICS_OF_STUDIES MODIFIED="2015-07-22 14:54:41 +0800" MODIFIED_BY="[Empty name]">
<CHARACTERISTICS_OF_INCLUDED_STUDIES MODIFIED="2015-07-22 14:54:41 +0800" MODIFIED_BY="[Empty name]" SORT_BY="STUDY" USER_DEF_1_ENABLED="NO" USER_DEF_2_ENABLED="NO" USER_DEF_3_ENABLED="NO">
<INCLUDED_CHAR MODIFIED="2015-06-18 23:27:30 +0800" MODIFIED_BY="[Empty name]" STUDY_ID="STD-Berkhemer-2015">
<CHAR_METHODS MODIFIED="2015-06-18 20:13:08 +0800" MODIFIED_BY="[Empty name]">
<P>Randomized, controlled, multicenter, blinded end-point, phase III clinical trial</P>
</CHAR_METHODS>
<CHAR_PARTICIPANTS MODIFIED="2015-06-18 20:27:32 +0800" MODIFIED_BY="[Empty name]">
<P>Acute ischemic stroke caused by a proximal intracranial arterial occlusion in the anterior circulation confirmed on vessel imaging and could be treated intraarterially within 6 hours after symptom onset.</P>
<P>Age &#8805;18 years(no upper age limit)</P>
<P>Baseline NIHSS scores &#8805;2</P>
<P>Occlusion sites: ICA-T,M1/M2, A1/A2, with or without extracranial ICA occlusion or dissection</P>
</CHAR_PARTICIPANTS>
<CHAR_INTERVENTIONS MODIFIED="2015-06-18 23:27:30 +0800" MODIFIED_BY="[Empty name]">
<P>Endovascular treatment (includinig mechanical thrombectomy, intraarterial thrombolysis, or both) + standard medical care (including intravenous rt-PA in eligible patients) versus standard medical care alone. (IV tPA was used in 87.1% and 90.6% respectively.)</P>
<P>For intraarterial thrombolysis, alteplase with a maximum dose of 90mg or urokinase with a maximum dose of 1,200,000 IU was allowed in the trial. The dose was restricted to 30mg of alteplase or 400,000 IU of urokinase if intravenous alteplase was given. (Intraarterial thrombolysis used alone, 1/233, 0.4%)</P>
<P>For mechanical thrombectomy, thrombus retraction, aspiration, wire disruption, or retrievable stents was used. (Retrievable stents used, 190/233,81.5%)</P>
<P>Intravenous IV tPA&#65306;standard dose of 0.9mg/kg, 10% injected as bolus and 90% infused over 1 hour, maximum dose 90mg.</P>
</CHAR_INTERVENTIONS>
<CHAR_OUTCOMES MODIFIED="2015-06-18 21:05:12 +0800" MODIFIED_BY="[Empty name]">
<P>Primary outcome:the modified Rankin scale at 90 days.(shift analysis)</P>
<P>Secondary outcome:</P>
<P>(1) favorable functional outcome defined as a mRS score of 0 to 2 and 0 to 1.</P>
<P>(2)the NIHSS score at 24 hours, 5 to 7 days or discharge.</P>
<P>(3)the Barthel index, EuroQol Group 5-Dimension Self-Report Questionnaire at 90 days</P>
<P>(4)arterial recanalization measured with CTA/MRA at 24 hours. (defined as mAOL 2-3)</P>
<P>(5)final infarct volume on noncontrast CT at 5 to 7 days.</P>
<P>Safety outcome:</P>
<P>(1)symptomatic intracranial hemorrhage at 5 to 7 days.(defined as any evidence of intracranial hemorrhage on imaging studies with an increase of 4 or more points in NIHSS score)</P>
<P>(2)death from all causes at 7 days and 30 days.</P>
</CHAR_OUTCOMES>
<CHAR_NOTES MODIFIED="2015-06-18 21:08:44 +0800" MODIFIED_BY="[Empty name]">
<P>In the full-text paper, results of subgroup analysis were shown with a forest plot but no detailed numbers of each group available. Authors of the paper have been contacted but have no reply received yet.</P>
</CHAR_NOTES>
</INCLUDED_CHAR>
<INCLUDED_CHAR MODIFIED="2015-06-18 23:57:32 +0800" MODIFIED_BY="[Empty name]" STUDY_ID="STD-Broderick-2013">
<CHAR_METHODS MODIFIED="2015-06-18 22:39:01 +0800" MODIFIED_BY="[Empty name]">
<P>Randomized, multicenter, controlled, blinded end-point, phase III clinical trial.</P>
</CHAR_METHODS>
<CHAR_PARTICIPANTS MODIFIED="2015-06-18 23:17:54 +0800" MODIFIED_BY="[Empty name]">
<P>Acute ischemic stroke patients who had received intravenous t-PA within 3 hours after symptom onset and had moderate-to-severe neurologic deficit, defined as an NIHSS score&#8805;10, or a score of 8 to 9 with CTA evidence of an occlusion of M1/M2,A1/A2,ICA,BA.(CTA used in 46.6% of enrolled patients)</P>
<P>Age 18 to 83 years.</P>
<P>Time from IV tPA to randomization within 40min.</P>
<P>Time from symptom onset to groin puncture within 5 hours.</P>
<P>Time from symptom onset to reperfusion within 7 hours.</P>
</CHAR_PARTICIPANTS>
<CHAR_INTERVENTIONS MODIFIED="2015-06-18 23:42:11 +0800" MODIFIED_BY="[Empty name]">
<P>Endovascular treatment (including intraarterial thrombolysis ,mechanical thrombectomy or both) after intravenous tPA versus intravenous tPA alone.</P>
<P>In amendment 1-4, IV-tpa was stopped at 40mins if a patient was randomized to the endovascular treatment arm. After amendment 5, all patients received the entire standard t-PA dose over an hour.</P>
<P>For intraarterial thrombolysis, maximum dose of tPA 22mg.(IAT:61.3%)</P>
<P>For mechanical thrombectomy, devices including Merci� Retriever, Penumbra System&#8482;, Solitaire&#8482; FR were used according to the local neurointerventionist's choice.(Merci 28.4%, Penumbra 16.2%, Solitaire 0.6%)</P>
</CHAR_INTERVENTIONS>
<CHAR_OUTCOMES MODIFIED="2015-06-18 23:57:32 +0800" MODIFIED_BY="[Empty name]">
<P>Primary outcome: functional independence defined as a mRS score of 0-2 at 90 days.</P>
<P>Secondary outcome:recanalization and reperfusion(TICI 2-3) of the combined IV/IA group only.</P>
<P>Safety outcome:</P>
<P>(1) all cause death within 7 days and 90 days.</P>
<P>(2)symptomatic intracranial hemorrhage within 30 hours,definea as an intracranial hemorrhage related to a decline in neurological status( a 4 or more point increase in NIHSS score) as well as new or worsening neurologic symptoms.</P>
</CHAR_OUTCOMES>
<CHAR_NOTES MODIFIED="2015-06-18 23:55:04 +0800" MODIFIED_BY="[Empty name]">
<P>Outcomes of the Barthel Index, Glasgow Outcome Scale, NIHSS, EuroQol EQ-5D and Trail Making Test A and B at 90 days were stated in the protocol of the trial but results were not provided in the full-text paper.</P>
</CHAR_NOTES>
</INCLUDED_CHAR>
<INCLUDED_CHAR MODIFIED="2015-06-19 01:12:10 +0800" MODIFIED_BY="[Empty name]" STUDY_ID="STD-Campbell-2015">
<CHAR_METHODS MODIFIED="2015-06-19 00:47:56 +0800" MODIFIED_BY="[Empty name]">
<P>Randomized, multicenter, controlled, blinded end-point, clinical trial.</P>
</CHAR_METHODS>
<CHAR_PARTICIPANTS MODIFIED="2015-06-19 00:59:09 +0800" MODIFIED_BY="[Empty name]">
<P>Acute ischemic stroke due to occlusion of ICA or M1/M2 and have salvageable brain tissue and ischemic core of less than 70ml on CT perfusioni imaging(dual target), with intravenous tPA initiated within 4.5 hours after symptom onset.Intraarterial clot retrieval initiated within 6 hours after symptom onset.</P>
<P>Age &#8805;18 years,no upper limit.</P>
<P>Baseline NIHSS score:no limit</P>
<P>Subtypes of stroke:cardioembolic occlusion, large vessel occlusion, others.</P>
</CHAR_PARTICIPANTS>
<CHAR_INTERVENTIONS MODIFIED="2015-06-19 01:12:10 +0800" MODIFIED_BY="[Empty name]">
<P>Full dose IV tPA plus mechanical thrombectomy with Solitaire FR vensus IV tPA alone.</P>
<P>Endovascular treatment had to be initiated within 6 hours after symptom onset and completed within 8 hours after onset.</P>
</CHAR_INTERVENTIONS>
<CHAR_OUTCOMES MODIFIED="2015-06-19 01:09:32 +0800" MODIFIED_BY="[Empty name]">
<P>Primary outcome: reperfusion at 24 hours( defined as the percentage reduction in the perfusion-lesion volume</P>
<P>between initial imaging and imaging at 24 hours)</P>
<P>and early neurologic improvement(&#8805;8-point reduction on NIHSS or a score of 0-1 at day 3)</P>
<P>Secondary outcome:</P>
<P>(1)functional outcome measured by mRS scores</P>
<P>(2)reperfusion on perfusion imaging with symptomatic intracranial hemorrhage, ischemic core growth at 24 hours.</P>
<P>Safety outcome:</P>
<P>(1) death from all causes</P>
<P>(2)symptomatic intracranial hemorrhage, defined as parenchymal hematoma type 2 within 36 hours after treatment combined with an increase on the NIHSS of at least 4 points from baseline or the lowest NIHSS value between baseline and 24h.(SITS-MOST criteria)</P>
</CHAR_OUTCOMES>
<CHAR_NOTES MODIFIED="2015-06-19 01:10:38 +0800" MODIFIED_BY="[Empty name]">
<P>This trial was terminated because of efficacy and the release of MR CLEAN.</P>
</CHAR_NOTES>
</INCLUDED_CHAR>
<INCLUDED_CHAR MODIFIED="2015-06-19 09:23:32 +0800" MODIFIED_BY="[Empty name]" STUDY_ID="STD-Ciccone-2010">
<CHAR_METHODS MODIFIED="2015-06-19 08:48:32 +0800" MODIFIED_BY="[Empty name]">
<P>Randomized,multicenter, controlled, blinded end-point, clinical trial.</P>
</CHAR_METHODS>
<CHAR_PARTICIPANTS MODIFIED="2015-06-19 09:22:38 +0800" MODIFIED_BY="[Empty name]">
<P>Acute ischemic stroke allowing initiation of intravenous alteplase within 3 hours after symptom onset and intraarterial treatment within 6 hours from symptom onset.</P>
<P>Age 18 to 80 years.</P>
<P>Baseline NIHSS score:&#8804;25</P>
<P>Occlusion site: including anterior (80%) and posterior cerebral circulation(16%) or both.</P>
<P>Subtypes of stroke: cardiogenic embolism, dissection, large-atherosclerosis, small vessel disease and others.</P>
</CHAR_PARTICIPANTS>
<CHAR_INTERVENTIONS MODIFIED="2015-06-19 09:10:07 +0800" MODIFIED_BY="[Empty name]">
<P>Intraarterial thrombolysis with alteplase( if necessary, associated to or substituted by mechanical clot disruption or retrieval) vesus standard dose of intravenous alteplase.</P>
<P>Intraarterial thrombolysis should be performed within 1h,the full dose of alteplase infusion should not exceed 0.9 mg/kg (maximum dose 90 mg).If a complete recanalization is achieved,rt-PA infusion can be interrupted before reaching the maximum dosage.</P>
</CHAR_INTERVENTIONS>
<CHAR_OUTCOMES MODIFIED="2015-06-19 09:17:18 +0800" MODIFIED_BY="[Empty name]">
<P>Primary outcome: a mRS score of 0 to 1</P>
<P>Secondary outcome: neurological deficit measured by NIHSS scores at 7 days or discharge.</P>
<P>Safety outcome:</P>
<P>(1) death within 7 days( causes of death reported)</P>
<P>(2)symptomatic intracranial hemorrhage within 7 days, defined as any neurologic deterioration due to intracranial hemorrhage.</P>
</CHAR_OUTCOMES>
<CHAR_NOTES MODIFIED="2015-06-19 09:23:32 +0800" MODIFIED_BY="[Empty name]">
<P>The trial was stopped early due to upgrade of protocol and reorganization of study, which led to a small sample size compared with the projected number of enrollment( 54/350). Data was collected mainly in one of 4 participant centers.</P>
<P>6 out of 25 in the intraarterial thrombolysis group received no treatment.</P>
</CHAR_NOTES>
</INCLUDED_CHAR>
<INCLUDED_CHAR MODIFIED="2015-06-19 11:58:52 +0800" MODIFIED_BY="[Empty name]" STUDY_ID="STD-Ciccone-2013">
<CHAR_METHODS MODIFIED="2015-06-19 09:43:45 +0800" MODIFIED_BY="[Empty name]">
<P>Randomized, multicenter, controlled, blinded end-point clinical trial. </P>
</CHAR_METHODS>
<CHAR_PARTICIPANTS MODIFIED="2015-06-19 09:47:38 +0800" MODIFIED_BY="[Empty name]">
<P>Acute ischemic stroke allowing initiation of intravenous alteplase within 4.5 hours after symptom onset or for the administration of endovascular treatment wihin 6 hours after symptom onset.</P>
<P>Age 18 to 80 years.</P>
<P>Baseline NIHSS score: no restrict.</P>
<P>Subtypes of stroke: cardiogenic embolism, dissection, large-artery atherosclerosis, small vessel disease and others.</P>
</CHAR_PARTICIPANTS>
<CHAR_INTERVENTIONS MODIFIED="2015-06-19 09:58:23 +0800" MODIFIED_BY="[Empty name]">
<P>Endovascular treatment (intraarterial thrombolysis with rt-PA, mechanical clot disruption or retrieval, or combination of both) vesus intravenous alteplase.</P>
<P>For intraarterial thrombolyis, full dose of rt-PA was used( 0.9mg/kg, maximum dose 90mg). If complete recanalization was achieved, the IAT was stopped.In patients with a neurological deficit but no corresponding occlusion, rt-PA was injected to the vascular area presumably affected.</P>
<P>The option of mechanical thrombectomy was left to each interventionist's discretion.</P>
<P>IAT used alone(109/181,60.2%), added by a device including Solitaire, Penumbra, Trevo and Merci (56/181, 30.9%)</P>
</CHAR_INTERVENTIONS>
<CHAR_OUTCOMES MODIFIED="2015-06-19 10:05:11 +0800" MODIFIED_BY="[Empty name]">
<P>Primary outcome: survival free of disability defined as a mRS score of 0-1 at 90days.</P>
<P>Secondary outcome:mild neurologic deficit defined as NIHSS score&#8804;6 at 7 days or discharge.</P>
<P>Safety outcome:</P>
<P>(1)death from any cause at 7 days and 90 days.</P>
<P>(2)symptomatic intracranial hemorrhage at 7 days.</P>
<P>(3)neurologic deterioration at 7 days defined as an increase of 4 more points in NIHSS score.</P>
</CHAR_OUTCOMES>
<CHAR_NOTES MODIFIED="2015-06-19 11:58:52 +0800" MODIFIED_BY="[Empty name]">
<P>No clear definition of symptomatic intracranial hemorrhage. With regard to baseline characteristics, atrial fibrillation was less frequent in the endovascular treatment group, while dissection as the cause of stroke was more frequent in the endovascular group.</P>
<P>Primary outcome was defined as mRS 0 to 1 for comparison with NINDS and ECASS III trial.</P>
</CHAR_NOTES>
</INCLUDED_CHAR>
<INCLUDED_CHAR MODIFIED="2015-06-19 12:19:29 +0800" MODIFIED_BY="[Empty name]" STUDY_ID="STD-Goyal-2015">
<CHAR_METHODS MODIFIED="2015-06-19 10:34:26 +0800" MODIFIED_BY="[Empty name]">
<P>Randomized, multicenter, controlled, blinded end-point, clinical trial.</P>
</CHAR_METHODS>
<CHAR_PARTICIPANTS MODIFIED="2015-06-19 10:48:27 +0800" MODIFIED_BY="[Empty name]">
<P>Acute ischemic stroke due to a proximal intracranial occlusion in the anterior circulation (ICA-T/ICA-L/M1/M2&#65289;confirmed by CTA or noncontrast CT, with a small infarct core and moderate-to-good collateral circulation within 12 hours after symptom onset (including patients eligible for and treated with IV tPA and those ineligible for IV tPA)</P>
<P>Target time from imaging to groin puncture was within 60min and time from imaging to reperfusion within 90 min)</P>
<P>Age &#8805; 18 years ( no upper limit)</P>
<P>Baseline NIHSS score:&gt;5</P>
<P>ASPECTS &gt;5</P>
</CHAR_PARTICIPANTS>
<CHAR_INTERVENTIONS MODIFIED="2015-06-19 10:52:36 +0800" MODIFIED_BY="[Empty name]">
<P>Mechanical thrombectomy plus standard medical treatment ( including intravenous tPA) vesus standard medical treatment alone.(IV tPA was used in 72.7% and 78.7% respectively)</P>
<P>Any available, approved off the-shelf device according to the manufacturer's label (stentriever or aspiration thrombectomy) to achieve safe reperfusion, Solitaire stentriever device is recommended.(130/151,86.1%)</P>
</CHAR_INTERVENTIONS>
<CHAR_OUTCOMES MODIFIED="2015-06-19 10:58:53 +0800" MODIFIED_BY="[Empty name]">
<P>Primary outcome:the mRS score at 90 days.(shift analysis)</P>
<P>Secondary outcome:</P>
<P>(1)recanalization of target vessel occlusion at 24 hours,defined as mAOL 2-3 on CTA.</P>
<P>(2)reperfusion at the end of endovascluar procedure,defined as TICI 2b-3 on DSA (in the endovascular treatment group only).</P>
<P>Safety outcome:</P>
<P>(1) all cause death within 90 days.</P>
<P>(2)symptomatic intracranial hemorrhage within 30 hours, defined as intracerebral hemorrhage deemed by the site investigator to be the principal cause of neurologic deterioration.</P>
<P>(3) procedure or device- related complications.</P>
</CHAR_OUTCOMES>
<CHAR_NOTES MODIFIED="2015-06-19 12:19:29 +0800" MODIFIED_BY="[Empty name]">
<P>MRI imaging was not allowed in the trial.</P>
<P>The trial was stopped early because of efficacy (316/500)</P>
<P>A total of 49 participants (15.5%) underwent randomization 6 or more hours after symptom onset, and the study was not powered<BR/>to assess endovascular therapy among these patients<BR/>Participants in the intervention group underwent groin puncture while alteplase was being infused, and complete reperfusion was achieved in some participants before the alteplase infusion was finished.<BR/>
</P>
</CHAR_NOTES>
</INCLUDED_CHAR>
<INCLUDED_CHAR MODIFIED="2015-06-19 11:43:28 +0800" MODIFIED_BY="[Empty name]" STUDY_ID="STD-Jovin-2015">
<CHAR_METHODS MODIFIED="2015-06-19 11:16:11 +0800" MODIFIED_BY="[Empty name]">
<P>Randomized, multicenter, controlled, blinded end-point, clinical trial.</P>
</CHAR_METHODS>
<CHAR_PARTICIPANTS MODIFIED="2015-06-19 11:32:24 +0800" MODIFIED_BY="[Empty name]">
<P>Acute ischemic stroke with confirmed proximal anterior circulation occlusion and the absence of a large infarct core on CTA/MRA/DSA within 8 hours after symptom onset, including patients nonresponsive to IV tPA (those who received IV tPA within 4.5 hours after symptom onset but without revascularization achieved within 30 min).In patients nonresponsive to IV tPA, a post-IV treatment vessel imaging should be conducted to confirm persistent occlusion before randomization</P>
<P>Age 18 to 85 years.</P>
<P>Baseline NIHSS score:&#8805;6</P>
<P>ASPECTS:&#8805;7</P>
</CHAR_PARTICIPANTS>
<CHAR_INTERVENTIONS MODIFIED="2015-06-19 11:29:20 +0800" MODIFIED_BY="[Empty name]">
<P>Mechanical thrombectomy plus standard medical care ( including those nonresponsive to IV tPA or presented in the late time window) vesus standard medical care alone.</P>
<P>For mechanical thrombectomy, only the Solitaire FR device was allowed in the trial. If tha Solitaire device failed after a maximum of 6 passes per vessel, no intraarterial thrombolytic agents or other mechanical resue thrapiea were allowed.</P>
</CHAR_INTERVENTIONS>
<CHAR_OUTCOMES MODIFIED="2015-06-19 11:43:28 +0800" MODIFIED_BY="[Empty name]">
<P>Primary outcome:thr severity of disability according to the distribution of mRS scores at 90 days.(shift analysis)</P>
<P>Secondary outcome:</P>
<P>(1) infarct volumes on CT/MRI at 24 hours.</P>
<P>(2)vessel revascularization on CTA/MRI at 24 hours.</P>
<P>(3)dramatic response to treatment at 24 hours defined as a decrease in the NIHSS score of &#8805;8 from baseline or an NIHSS score of 0 to 2.</P>
<P>(4)NIHSS,BI, EQ-5D scores at 90 days.</P>
<P>(5) reperfusion defined as TICI 2b to 3 at the end of endovascular procedure.</P>
<P>Safety outcome:</P>
<P>(1)all cause death at 90 days.</P>
<P>(2)symptomatic intracranial hemorrhage within 90 days with SITS-MOST criteria ( parenchymal hemorrhage type 2 on follow-up imaging and neurologic deterioration of at least 4 points on the NIHSS) or ECASS II criteria (any type of intracerebral hemorrhage on post-treatment imaging with an increase of at least 4 points on the NIHSS) by an independent clinical events committee.</P>
<P>(3) procedure or device related complications.</P>
</CHAR_OUTCOMES>
<CHAR_NOTES MODIFIED="2015-06-19 11:32:28 +0800" MODIFIED_BY="[Empty name]">
<P>The trial was populatio-based embedded in SONIIA, a concomitant, population-based registry of acute stroke reperfusion procedures in Spain.</P>
<P>The trial was stopped early after the release of MR CLEAN due to enthical concern.(206/609)</P>
</CHAR_NOTES>
</INCLUDED_CHAR>
<INCLUDED_CHAR MODIFIED="2015-06-19 12:43:22 +0800" MODIFIED_BY="[Empty name]" STUDY_ID="STD-Kidwell-2013">
<CHAR_METHODS MODIFIED="2015-06-19 12:09:53 +0800" MODIFIED_BY="[Empty name]">
<P>Randomized, multicenter, controlled , blinded end-point, phase IIb clinical trial.</P>
</CHAR_METHODS>
<CHAR_PARTICIPANTS MODIFIED="2015-06-19 12:25:49 +0800" MODIFIED_BY="[Empty name]">
<P>Acute ischemic stroke due to large vessel proximal occlusion in the anterior circulation(ICA/M1/M2) confirmed on neuroimaging within 8 hours after symptom onset, Patients who were treated with intravenous t-PA without successful recanalization were eligible if magnetic resonance angiography or CT angiography after the treatment showed a persistent target occlusion.</P>
<P>Age 18 to 85 years.</P>
<P>Baseline NIHSS &#8805;6, &lt;30.</P>
<P>Patients were randomized stratified according to penumbra patterns on neuoimaging.</P>
</CHAR_PARTICIPANTS>
<CHAR_INTERVENTIONS MODIFIED="2015-06-19 12:30:00 +0800" MODIFIED_BY="[Empty name]">
<P>Endovascular treatment plus standard medical care vesus standard medical care alone.</P>
<P>Any combination of FDA-cleared thrombectomy devices could be used, mainly including the Merci Retriver and Penumbra System.Mechanical thrombectomy procedured should be completed by 9 hours after symptom onset.</P>
<P>Intraarterial thrombolysis with tPA at a dose of less than 14 mg was allowed as rescue therapy within 6 hours after symptom onset.</P>
</CHAR_INTERVENTIONS>
<CHAR_OUTCOMES MODIFIED="2015-06-19 12:38:10 +0800" MODIFIED_BY="[Empty name]">
<P>Primary outcome: functional outcome across all mRS ranks at 90 days (shift analysis)</P>
<P>Secondary outcome:</P>
<P>(1) good functional outcome defined as mRS 0 to 2 at 90 days.</P>
<P>(2)excellent functional outcome defined as mRS 0 to 1 at 90 days.</P>
<P>(3) revasculariztion defined as TICI 2a to 3 at 7 days.</P>
<P>(4)reperfusion on CT/MRI perfusion imaging defined as a reduction of 90% or more in the volume of the perfusion lesion from baseline with the time until the peak of the residue function of more than 6 seconds at 7 days.</P>
<P>Safety outcome:</P>
<P>(1) all cause death at 90 days.</P>
<P>(2) symptomatic intracranial hemorrhage at 24h and 7 days.</P>
</CHAR_OUTCOMES>
<CHAR_NOTES MODIFIED="2015-06-19 12:43:22 +0800" MODIFIED_BY="[Empty name]">
<P>Patients in IA and IV goups were further divided into 4 subgroups, according to the penumbra patterns.</P>
<P>The majority of mechanical thrombectomy used first-generation devices.</P>
<P>The trial completed over an 8 year period in 22 centers with relatively low rate of recruitement.</P>
</CHAR_NOTES>
</INCLUDED_CHAR>
<INCLUDED_CHAR MODIFIED="2015-06-19 14:55:37 +0800" MODIFIED_BY="[Empty name]" STUDY_ID="STD-Saver-2015">
<CHAR_METHODS MODIFIED="2015-06-19 13:05:39 +0800" MODIFIED_BY="[Empty name]">
<P>Randomized, multicenter, controlled, blinded end-point, clinical trial.</P>
</CHAR_METHODS>
<CHAR_PARTICIPANTS MODIFIED="2015-06-19 13:16:50 +0800" MODIFIED_BY="[Empty name]">
<P>Acute ischemic stroke due to confirmed intracranial large vessel occlusion(ICA/M1/M2) in the anterior circulation with a target-mismatch penumbra or small-to-moderate infarct core who were receiving or had received IV tPA within 4.5 hours after symptom onset. Mechanical thrombectomy with the use of a stent retriever should be initiated within 6 hours after symptom onset.</P>
<P>Age 18 to 80 years.</P>
<P>Baseline NIHSS: &#8805;8,&lt;30.</P>
<P>ASPECTS:&gt;5</P>
</CHAR_PARTICIPANTS>
<CHAR_INTERVENTIONS MODIFIED="2015-06-19 13:19:47 +0800" MODIFIED_BY="[Empty name]">
<P>Mechanical thrombectomy after standard dose intravenous tPA versus intravenous tPA alone in eligible patients.</P>
<P>Solitaire FR (Flow Restoration) or Solitaire 2 device was the only device allowed in the trial.</P>
</CHAR_INTERVENTIONS>
<CHAR_OUTCOMES MODIFIED="2015-06-19 13:27:16 +0800" MODIFIED_BY="[Empty name]">
<P>Primary outcome: disability at 90 days according to the overall distribution of mRS.(shift analysis)</P>
<P>Secondary outcome:</P>
<P>(1)functional independence defined as mRS 0 to 2 at 90 days.</P>
<P>(2)change in NIHSS score at 27 hours.</P>
<P>(3)reperfusion defined as TIMI 2b to 3 on DSA at the completion of endovascular procedure.</P>
<P>(4) successful reperfusion defined as reperfusion of 90% or more of the initial perfusion-lesion volume at 27 hours.</P>
<P>Safety outcome:</P>
<P>(1) all cause death at 90 days.</P>
<P>(2)symptomatic intracranial hemorrhage at 27 hours defined as any PH1,PH2,RIH,SAH or IVH associated with a 4 point or more worsening on the NIHSS within 24 h.</P>
</CHAR_OUTCOMES>
<CHAR_NOTES MODIFIED="2015-06-19 14:55:37 +0800" MODIFIED_BY="[Empty name]">
<P>The trial was terminiated because of efficacy after the release of MR CLEAN trial.(196/750) </P>
<P>The trial enrolled a homogeneous cohort of patients without other populations of patients with acute ischemic stroke, including those who are ineligible for intravenous t-PA, those who present more than 6 hours after symptom onset.</P>
</CHAR_NOTES>
</INCLUDED_CHAR>
<FOOTNOTES/>
</CHARACTERISTICS_OF_INCLUDED_STUDIES>
<CHARACTERISTICS_OF_EXCLUDED_STUDIES SORT_BY="STUDY">
<FOOTNOTES/>
</CHARACTERISTICS_OF_EXCLUDED_STUDIES>
<CHARACTERISTICS_OF_AWAITING_STUDIES SORT_BY="STUDY" USER_DEF_1_ENABLED="NO" USER_DEF_2_ENABLED="NO" USER_DEF_3_ENABLED="NO">
<FOOTNOTES/>
</CHARACTERISTICS_OF_AWAITING_STUDIES>
<CHARACTERISTICS_OF_ONGOING_STUDIES SORT_BY="STUDY" USER_DEF_1_ENABLED="NO" USER_DEF_2_ENABLED="NO" USER_DEF_3_ENABLED="NO">
<FOOTNOTES/>
</CHARACTERISTICS_OF_ONGOING_STUDIES>
</CHARACTERISTICS_OF_STUDIES>
<QUALITY_ITEMS MODIFIED="2015-07-22 14:54:41 +0800" MODIFIED_BY="[Empty name]">
<QUALITY_ITEM CORE_ITEM="YES" ID="QIT-01" LEVEL="STUDY" MODIFIED="2015-07-22 14:54:41 +0800" MODIFIED_BY="[Empty name]" NO="1">
<NAME>Random sequence generation (selection bias)</NAME>
<DESCRIPTION>
<P>Selection bias (biased allocation to interventions) due to inadequate generation of a randomised sequence</P>
</DESCRIPTION>
<QUALITY_ITEM_DATA>
<QUALITY_ITEM_DATA_ENTRY MODIFIED="2015-06-18 21:34:19 +0800" MODIFIED_BY="[Empty name]" RESULT="YES" STUDY_ID="STD-Berkhemer-2015">
<DESCRIPTION>
<P>The randomization procedure is computer- and web-based,using permuted blocks. Full-time back-up by telephone is provided. </P>
<P>Randomization is stratified for center, use of IV alteplase, planned treatment modality (mechanical thrombectomy or not) and stroke severity (NIHSS &gt;14 or not).</P>
</DESCRIPTION>
</QUALITY_ITEM_DATA_ENTRY>
<QUALITY_ITEM_DATA_ENTRY MODIFIED="2015-06-19 00:07:50 +0800" MODIFIED_BY="[Empty name]" RESULT="YES" STUDY_ID="STD-Broderick-2013">
<DESCRIPTION>
<P>Participants were randomly assigned in a 2:1 ratio to endovascular therapy or intravenous t-PA alone with the use of an Internet-based, computerized algorithm of minimization and the biased-coin method, which accounted for two factors: clinical center and baseline NIHSS strata (scores of 8 to 19 vs. &#8805;20).</P>
</DESCRIPTION>
</QUALITY_ITEM_DATA_ENTRY>
<QUALITY_ITEM_DATA_ENTRY MODIFIED="2015-07-22 14:54:41 +0800" MODIFIED_BY="[Empty name]" RESULT="YES" STUDY_ID="STD-Campbell-2015">
<DESCRIPTION>
<P>Patients underwent randomization via a centralized website and were stratified by site of vssel occlusion.But the precise methodology used for randomiztion was not explain and it remains unclear whethe squence generation was adequate.</P>
</DESCRIPTION>
</QUALITY_ITEM_DATA_ENTRY>
<QUALITY_ITEM_DATA_ENTRY MODIFIED="2015-06-19 09:25:36 +0800" MODIFIED_BY="[Empty name]" RESULT="UNKNOWN" STUDY_ID="STD-Ciccone-2010">
<DESCRIPTION>
<P>Random assignment to treatment was stratified per center and prepared in a ratio 1:1 with casual numbers by a person not involved in the recruitment and not operating in any of the recruiting centers, but great heterogeneity existed in the randomization rate among the four centers.</P>
</DESCRIPTION>
</QUALITY_ITEM_DATA_ENTRY>
<QUALITY_ITEM_DATA_ENTRY MODIFIED="2015-06-19 10:11:43 +0800" MODIFIED_BY="[Empty name]" RESULT="YES" STUDY_ID="STD-Ciccone-2013">
<DESCRIPTION>
<P>The study provides for a simple randomizationthat is carried out<BR/>on-line, in a centralized way, after filling out the electronic Case<BR/>Report Form by local neurologist.</P>
<P>A unique randomization list for all<BR/>participating centers was prepared using hardware and software<BR/>techniques, transforming some white noise into a sequence of<BR/>high-entropy binary digits by means of specific algorithm.</P>
</DESCRIPTION>
</QUALITY_ITEM_DATA_ENTRY>
<QUALITY_ITEM_DATA_ENTRY MODIFIED="2015-06-19 11:00:18 +0800" MODIFIED_BY="[Empty name]" RESULT="YES" STUDY_ID="STD-Goyal-2015">
<DESCRIPTION>
<P>Patients will be randomized using a real-time, dynamic Internet-based, minimal sufficient balance (MSB) randomization method (45) where distribution balance will be achieved on age, gender, baseline NIHSS score, site of arterial occlusion, baseline ASPECTS score and treatment with intravenous tPA. The MSB randomization is a minimization procedure<BR/>that preserves balance.</P>
</DESCRIPTION>
</QUALITY_ITEM_DATA_ENTRY>
<QUALITY_ITEM_DATA_ENTRY MODIFIED="2015-06-19 11:46:32 +0800" MODIFIED_BY="[Empty name]" RESULT="YES" STUDY_ID="STD-Jovin-2015">
<DESCRIPTION>
<P>A real-time randomization procedure is implemented via the<BR/>REVASCAT Trial Website.The server allocates the treatment on the basis of a minimization process to balance in a 1:1 ratio the 2 groups both overall as well as within every category of the factors: age (&#8804;70 or &gt;70 years), baseline NIHSS (6&#8211;16 or,&#8805; 17-or more), therapeutic window (&#8804;4�5 or &gt;4�5 h), occlusion site<BR/>(intracranial ICA or M1 segment) and investigational center.</P>
</DESCRIPTION>
</QUALITY_ITEM_DATA_ENTRY>
<QUALITY_ITEM_DATA_ENTRY MODIFIED="2015-06-19 12:47:38 +0800" MODIFIED_BY="[Empty name]" RESULT="YES" STUDY_ID="STD-Kidwell-2013">
<DESCRIPTION>
<P>Imaging data are transferred to a dedicated on-site MR RESCUE computer via local area network for image post-processing.The program automatically analyzes and classifies the penumbral pattern in each patient and displays a 4 digit code for the site to enter into the randomization web site.</P>
</DESCRIPTION>
</QUALITY_ITEM_DATA_ENTRY>
<QUALITY_ITEM_DATA_ENTRY MODIFIED="2015-06-19 14:58:03 +0800" MODIFIED_BY="[Empty name]" RESULT="YES" STUDY_ID="STD-Saver-2015">
<DESCRIPTION>
<P>Randomization was managed by a third-party vendor which used a minimization algorithm to dynamically assign subjects to treatment arms, while maintaining balance within investigational sites and by baseline NIHSS severity (&lt;= 17 versus &gt;17), age (&lt;70 years versus 70+ years at the time of randomization) and occlusion location (M1 versus all other). The sponsor, Covidien (now Medtronic), was provided mock randomization lists prior to study initiation in order to permit assessment of the allocation method; however, actual randomizations were not provided to the sponsor -- they were maintained within the vendor's systems and implemented using the interactive web/voice response systems.</P>
</DESCRIPTION>
</QUALITY_ITEM_DATA_ENTRY>
</QUALITY_ITEM_DATA>
</QUALITY_ITEM>
<QUALITY_ITEM CORE_ITEM="YES" ID="QIT-02" LEVEL="STUDY" MODIFIED="2015-06-19 14:58:32 +0800" MODIFIED_BY="[Empty name]" NO="2">
<NAME>Allocation concealment (selection bias)</NAME>
<DESCRIPTION>
<P>Selection bias (biased allocation to interventions) due to inadequate concealment of allocations prior to assignment</P>
</DESCRIPTION>
<QUALITY_ITEM_DATA>
<QUALITY_ITEM_DATA_ENTRY MODIFIED="2015-06-18 21:38:46 +0800" MODIFIED_BY="[Empty name]" RESULT="YES" STUDY_ID="STD-Berkhemer-2015">
<DESCRIPTION>
<P>Allocation was full-time back-up by telephone.Randomization was not stratified by study centers.</P>
</DESCRIPTION>
</QUALITY_ITEM_DATA_ENTRY>
<QUALITY_ITEM_DATA_ENTRY MODIFIED="2015-06-19 00:14:02 +0800" MODIFIED_BY="[Empty name]" RESULT="YES" STUDY_ID="STD-Broderick-2013">
<DESCRIPTION>
<P>Sealed randomization envelopes placed at each clinical site. A patient is randomized by opening a pre-specified sealed envelope that contains the treatment assignment. The pre-specification of the envelope is done through the web within 8 hours after the previous patient is randomized and his/her enrollment data are entered into the database via the study website<BR/>
</P>
</DESCRIPTION>
</QUALITY_ITEM_DATA_ENTRY>
<QUALITY_ITEM_DATA_ENTRY MODIFIED="2015-06-19 01:25:16 +0800" MODIFIED_BY="[Empty name]" RESULT="YES" STUDY_ID="STD-Campbell-2015">
<DESCRIPTION>
<P>Yes, via central allocation.</P>
</DESCRIPTION>
</QUALITY_ITEM_DATA_ENTRY>
<QUALITY_ITEM_DATA_ENTRY MODIFIED="2015-06-19 09:27:33 +0800" MODIFIED_BY="[Empty name]" RESULT="UNKNOWN" STUDY_ID="STD-Ciccone-2010">
<DESCRIPTION>
<P>The same person who prepared the casual numbers prepared opaque, sealed envelopes that were sequentially opened by the randomizing investigators.</P>
</DESCRIPTION>
</QUALITY_ITEM_DATA_ENTRY>
<QUALITY_ITEM_DATA_ENTRY MODIFIED="2015-06-19 10:12:28 +0800" MODIFIED_BY="[Empty name]" RESULT="YES" STUDY_ID="STD-Ciccone-2013">
<DESCRIPTION>
<P> Central allocation.</P>
</DESCRIPTION>
</QUALITY_ITEM_DATA_ENTRY>
<QUALITY_ITEM_DATA_ENTRY MODIFIED="2015-06-19 11:01:23 +0800" MODIFIED_BY="[Empty name]" RESULT="YES" STUDY_ID="STD-Goyal-2015">
<DESCRIPTION>
<P>Randomization will occur dynamically in<BR/>real-time by Internet and be fully concealed.</P>
</DESCRIPTION>
</QUALITY_ITEM_DATA_ENTRY>
<QUALITY_ITEM_DATA_ENTRY MODIFIED="2015-06-19 11:46:52 +0800" MODIFIED_BY="[Empty name]" RESULT="YES" STUDY_ID="STD-Jovin-2015">
<DESCRIPTION>
<P>Central allocation.</P>
</DESCRIPTION>
</QUALITY_ITEM_DATA_ENTRY>
<QUALITY_ITEM_DATA_ENTRY MODIFIED="2015-06-19 12:47:53 +0800" MODIFIED_BY="[Empty name]" RESULT="YES" STUDY_ID="STD-Kidwell-2013">
<DESCRIPTION>
<P>The randomization web site recognizes the code as indicating penumbral or non-penumbral pattern and uses this information in generating the treatment assignment, with the randomization stratified by penumbral pattern and imaging modality employing a biased coin technique.</P>
</DESCRIPTION>
</QUALITY_ITEM_DATA_ENTRY>
<QUALITY_ITEM_DATA_ENTRY MODIFIED="2015-06-19 14:58:32 +0800" MODIFIED_BY="[Empty name]" RESULT="YES" STUDY_ID="STD-Saver-2015">
<DESCRIPTION>
<P>Dynamic allocation was used as opposed to more common methods such as block randomization, it was not possible for study sites to anticipate the randomization allocation for upcoming subjects in the trial. </P>
</DESCRIPTION>
</QUALITY_ITEM_DATA_ENTRY>
</QUALITY_ITEM_DATA>
</QUALITY_ITEM>
<QUALITY_ITEM CORE_ITEM="YES" ID="QIT-03" LEVEL="GROUP" MODIFIED="2015-06-19 15:00:06 +0800" MODIFIED_BY="[Empty name]" NO="3">
<NAME>Blinding of participants and personnel (performance bias)</NAME>
<DESCRIPTION>
<P>Performance bias due to knowledge of the allocated interventions by participants and personnel during the study</P>
</DESCRIPTION>
<QUALITY_ITEM_DATA_ENTRY_GROUP ID="QIG-03.01" NO="1">
<NAME>All outcomes</NAME>
</QUALITY_ITEM_DATA_ENTRY_GROUP>
<QUALITY_ITEM_DATA>
<QUALITY_ITEM_DATA_ENTRY GROUP_ID="QIG-03.01" MODIFIED="2015-06-18 21:47:40 +0800" MODIFIED_BY="[Empty name]" RESULT="NO" STUDY_ID="STD-Berkhemer-2015">
<DESCRIPTION>
<P>Participants and personnel were not blinded to the treatment assignments.</P>
</DESCRIPTION>
</QUALITY_ITEM_DATA_ENTRY>
<QUALITY_ITEM_DATA_ENTRY GROUP_ID="QIG-03.01" MODIFIED="2015-06-19 00:09:01 +0800" MODIFIED_BY="[Empty name]" RESULT="NO" STUDY_ID="STD-Broderick-2013">
<DESCRIPTION>
<P>Participants and personnel were not blinded to the treatment assignments.</P>
</DESCRIPTION>
</QUALITY_ITEM_DATA_ENTRY>
<QUALITY_ITEM_DATA_ENTRY GROUP_ID="QIG-03.01" MODIFIED="2015-06-19 01:24:52 +0800" MODIFIED_BY="[Empty name]" RESULT="NO" STUDY_ID="STD-Campbell-2015">
<DESCRIPTION>
<P>Patients and personnel were not blinded to the treatment assignments.</P>
</DESCRIPTION>
</QUALITY_ITEM_DATA_ENTRY>
<QUALITY_ITEM_DATA_ENTRY GROUP_ID="QIG-03.01" MODIFIED="2015-06-19 09:28:26 +0800" MODIFIED_BY="[Empty name]" RESULT="NO" STUDY_ID="STD-Ciccone-2010">
<DESCRIPTION>
<P>Participants and personnels were not blinded to the treatment assignments.</P>
</DESCRIPTION>
</QUALITY_ITEM_DATA_ENTRY>
<QUALITY_ITEM_DATA_ENTRY GROUP_ID="QIG-03.01" MODIFIED="2015-06-19 10:13:05 +0800" MODIFIED_BY="[Empty name]" RESULT="NO" STUDY_ID="STD-Ciccone-2013">
<DESCRIPTION>
<P>Participants and personnel were not blinded to the treatment assignments.</P>
</DESCRIPTION>
</QUALITY_ITEM_DATA_ENTRY>
<QUALITY_ITEM_DATA_ENTRY GROUP_ID="QIG-03.01" MODIFIED="2015-06-19 11:02:19 +0800" MODIFIED_BY="[Empty name]" RESULT="NO" STUDY_ID="STD-Goyal-2015">
<DESCRIPTION>
<P>Participants and personnels were not blinded to the treatment assignments.</P>
</DESCRIPTION>
</QUALITY_ITEM_DATA_ENTRY>
<QUALITY_ITEM_DATA_ENTRY GROUP_ID="QIG-03.01" MODIFIED="2015-06-19 11:47:36 +0800" MODIFIED_BY="[Empty name]" RESULT="NO" STUDY_ID="STD-Jovin-2015">
<DESCRIPTION>
<P>Participants and personnels were not blinded to the treatment assignment.</P>
</DESCRIPTION>
</QUALITY_ITEM_DATA_ENTRY>
<QUALITY_ITEM_DATA_ENTRY GROUP_ID="QIG-03.01" MODIFIED="2015-06-19 12:48:30 +0800" MODIFIED_BY="[Empty name]" RESULT="NO" STUDY_ID="STD-Kidwell-2013">
<DESCRIPTION>
<P>Paticipants and personnels were not blinded to treatment assignments.</P>
</DESCRIPTION>
</QUALITY_ITEM_DATA_ENTRY>
<QUALITY_ITEM_DATA_ENTRY GROUP_ID="QIG-03.01" MODIFIED="2015-06-19 15:00:06 +0800" MODIFIED_BY="[Empty name]" RESULT="NO" STUDY_ID="STD-Saver-2015">
<DESCRIPTION>
<P>Participants and pesonnel were not blinded to the treatment assignements.</P>
</DESCRIPTION>
</QUALITY_ITEM_DATA_ENTRY>
</QUALITY_ITEM_DATA>
</QUALITY_ITEM>
<QUALITY_ITEM CORE_ITEM="YES" ID="QIT-04" LEVEL="GROUP" MODIFIED="2015-07-22 14:52:24 +0800" MODIFIED_BY="[Empty name]" NO="4">
<NAME>Blinding of outcome assessment (detection bias)</NAME>
<DESCRIPTION>
<P>Detection bias due to knowledge of the allocated interventions by outcome assessors</P>
</DESCRIPTION>
<QUALITY_ITEM_DATA_ENTRY_GROUP ID="QIG-04.01" NO="1">
<NAME>All outcomes</NAME>
</QUALITY_ITEM_DATA_ENTRY_GROUP>
<QUALITY_ITEM_DATA>
<QUALITY_ITEM_DATA_ENTRY GROUP_ID="QIG-04.01" MODIFIED="2015-06-18 21:45:22 +0800" MODIFIED_BY="[Empty name]" RESULT="YES" STUDY_ID="STD-Berkhemer-2015">
<DESCRIPTION>
<P>The mRS score at 90 days was accessed by a single experience investigator who was unaware of the treatment assignments.</P>
<P>All imaging studies except for DSA were evaluated by two neuroradiologists who were blinded.</P>
<P>Angiographic outcomes on DSA imaging were assessed by an independent core lab.</P>
<P>Final infarct volume on the follow-up CT scan was assessed with an automated, validated algorithm.</P>
</DESCRIPTION>
</QUALITY_ITEM_DATA_ENTRY>
<QUALITY_ITEM_DATA_ENTRY GROUP_ID="QIG-04.01" MODIFIED="2015-06-19 00:16:55 +0800" MODIFIED_BY="[Empty name]" RESULT="YES" STUDY_ID="STD-Broderick-2013">
<DESCRIPTION>
<P>All modified Rankin scale assessments at 90 days were to be performed by study investigators who were not involved in the treatment of the patient and who were unaware of the treatment assignment.</P>
<P>CT and CTA imaging will be transferred to the Imaging Analysis Center in Calgary for central interpretation by a blinded three-member consensus panel.</P>
<P>All angiographic data will be reviewed by two independent readers, and a third reader will provide final adjudication as needed.<BR/>
</P>
</DESCRIPTION>
</QUALITY_ITEM_DATA_ENTRY>
<QUALITY_ITEM_DATA_ENTRY GROUP_ID="QIG-04.01" MODIFIED="2015-06-19 01:26:03 +0800" MODIFIED_BY="[Empty name]" RESULT="YES" STUDY_ID="STD-Campbell-2015">
<DESCRIPTION>
<P>Neurological impairment and functional scores will be measured by a healthcare professional trained in their administration and blinded to the treatment assignment.</P>
<P>Radiological outcome measures will be centrally analyzed, blinded to treatment allocation</P>
<P>The intra-arterial treatment is open-label. All those involved in the subsequent clinical and imaging assessment of outcomes will be blinded to treatment allocation. The Data Safety Monitoring Board (DSMB) will have access to unblinded grouped data</P>
</DESCRIPTION>
</QUALITY_ITEM_DATA_ENTRY>
<QUALITY_ITEM_DATA_ENTRY GROUP_ID="QIG-04.01" MODIFIED="2015-07-22 14:51:30 +0800" MODIFIED_BY="[Empty name]" RESULT="YES" STUDY_ID="STD-Ciccone-2010">
<DESCRIPTION>
<P>The patient's mRS score at 90 days was evaluated by telephone call after 90 days from randomization by a single trained neurologist, blinded to treatment allocation.</P>
<P>(NIHSS scores at 7 days or discharge were evaluated by local investigators who were not blinded to the treatment assignment)</P>
</DESCRIPTION>
</QUALITY_ITEM_DATA_ENTRY>
<QUALITY_ITEM_DATA_ENTRY GROUP_ID="QIG-04.01" MODIFIED="2015-07-22 14:52:24 +0800" MODIFIED_BY="[Empty name]" RESULT="YES" STUDY_ID="STD-Ciccone-2013">
<DESCRIPTION>
<P>A long-term patient&#8217;s clinical condition is evaluated by a single neurologist, blinded to treatment allocation, by telephone interview 90 days after randomization.</P>
<P>Evaluations of secondary end points were performed by local neurologists, who were aware of treatment assignments.</P>
</DESCRIPTION>
</QUALITY_ITEM_DATA_ENTRY>
<QUALITY_ITEM_DATA_ENTRY GROUP_ID="QIG-04.01" MODIFIED="2015-06-19 11:03:19 +0800" MODIFIED_BY="[Empty name]" RESULT="YES" STUDY_ID="STD-Goyal-2015">
<DESCRIPTION>
<P>The mRS score was assessed by trained personnel<BR/>who were unaware of the treatment assignments.<BR/>Interpretation of the imaging was performed at an</P>
<P>external core laboratory by personnel who were</P>
<P>unaware of the treatment-group assignments.</P>
</DESCRIPTION>
</QUALITY_ITEM_DATA_ENTRY>
<QUALITY_ITEM_DATA_ENTRY GROUP_ID="QIG-04.01" MODIFIED="2015-06-19 11:51:01 +0800" MODIFIED_BY="[Empty name]" RESULT="YES" STUDY_ID="STD-Jovin-2015">
<DESCRIPTION>
<P>Local and external certified assessors who were unaware of study-group assignments separately evaluated the primary outcome variable in each patient by means of a structured interview with video recording</P>
<P>Neuroimaging results were evaluated by a core lab which was blinded to treatment allocation.</P>
</DESCRIPTION>
</QUALITY_ITEM_DATA_ENTRY>
<QUALITY_ITEM_DATA_ENTRY GROUP_ID="QIG-04.01" MODIFIED="2015-06-19 12:58:09 +0800" MODIFIED_BY="[Empty name]" RESULT="YES" STUDY_ID="STD-Kidwell-2013">
<DESCRIPTION>
<P>The day 90 mRS score was assessed by an investigator blinded to treatmentassignment.<BR/>Core laboratories completed primary neuroimaging analyses blinded to treatment assignment before database lock.<BR/>
</P>
</DESCRIPTION>
</QUALITY_ITEM_DATA_ENTRY>
<QUALITY_ITEM_DATA_ENTRY GROUP_ID="QIG-04.01" MODIFIED="2015-06-19 15:00:36 +0800" MODIFIED_BY="[Empty name]" RESULT="YES" STUDY_ID="STD-Saver-2015">
<DESCRIPTION>
<P>The 90-day mRS will be assessed by study personnel certified in the scoring of the mRS who were blinded to treatment assignment.</P>
<P>Entry and outcome neurovascular images were assessed in a blinded manner by staff at the core imaging lab.</P>
</DESCRIPTION>
</QUALITY_ITEM_DATA_ENTRY>
</QUALITY_ITEM_DATA>
</QUALITY_ITEM>
<QUALITY_ITEM CORE_ITEM="YES" ID="QIT-05" LEVEL="GROUP" MODIFIED="2015-06-19 15:11:15 +0800" MODIFIED_BY="[Empty name]" NO="5">
<NAME>Incomplete outcome data (attrition bias)</NAME>
<DESCRIPTION>
<P>Attrition bias due to amount, nature or handling of incomplete outcome data</P>
</DESCRIPTION>
<QUALITY_ITEM_DATA_ENTRY_GROUP ID="QIG-05.01" NO="1">
<NAME>All outcomes</NAME>
</QUALITY_ITEM_DATA_ENTRY_GROUP>
<QUALITY_ITEM_DATA>
<QUALITY_ITEM_DATA_ENTRY GROUP_ID="QIG-05.01" MODIFIED="2015-06-19 00:22:35 +0800" MODIFIED_BY="[Empty name]" RESULT="YES" STUDY_ID="STD-Berkhemer-2015">
<DESCRIPTION>
<P>Intention-to-treat results reported. Number and reasons for drop-out and cross-over were reported. No patient lost to follow-up.</P>
</DESCRIPTION>
</QUALITY_ITEM_DATA_ENTRY>
<QUALITY_ITEM_DATA_ENTRY GROUP_ID="QIG-05.01" MODIFIED="2015-06-19 00:23:13 +0800" MODIFIED_BY="[Empty name]" RESULT="YES" STUDY_ID="STD-Broderick-2013">
<DESCRIPTION>
<P>Intention-to-treat results presented.</P>
<P>Number and reasons for lost to follow-up reported.</P>
<P>Unfavorable imputation was applied for 27 patients(14 :primary outcome accessed outside the specified 30 days window, 13 not assessed). No cross-over.</P>
</DESCRIPTION>
</QUALITY_ITEM_DATA_ENTRY>
<QUALITY_ITEM_DATA_ENTRY GROUP_ID="QIG-05.01" MODIFIED="2015-06-19 01:18:07 +0800" MODIFIED_BY="[Empty name]" RESULT="YES" STUDY_ID="STD-Campbell-2015">
<DESCRIPTION>
<P>Intention-to-treat results presented.</P>
<P>No lost to follow-up.</P>
<P>Number and reason for cross-over reported.</P>
</DESCRIPTION>
</QUALITY_ITEM_DATA_ENTRY>
<QUALITY_ITEM_DATA_ENTRY GROUP_ID="QIG-05.01" MODIFIED="2015-06-19 09:36:08 +0800" MODIFIED_BY="[Empty name]" RESULT="YES" STUDY_ID="STD-Ciccone-2010">
<DESCRIPTION>
<P>Intention-to-treat results reported.</P>
<P>Number and reasons for no treatment presented.</P>
<P>No lost to follow-up.</P>
</DESCRIPTION>
</QUALITY_ITEM_DATA_ENTRY>
<QUALITY_ITEM_DATA_ENTRY GROUP_ID="QIG-05.01" MODIFIED="2015-06-19 10:15:17 +0800" MODIFIED_BY="[Empty name]" RESULT="YES" STUDY_ID="STD-Ciccone-2013">
<DESCRIPTION>
<P>Intention-to-treat results reported.Number and reasons for cross-over were reported.</P>
<P>No lost to follow-up.</P>
</DESCRIPTION>
</QUALITY_ITEM_DATA_ENTRY>
<QUALITY_ITEM_DATA_ENTRY GROUP_ID="QIG-05.01" MODIFIED="2015-06-19 11:04:56 +0800" MODIFIED_BY="[Empty name]" RESULT="YES" STUDY_ID="STD-Goyal-2015">
<DESCRIPTION>
<P>Intention-to-treat results reported.</P>
<P>Number and reasons for cross-over were reported.</P>
<P>No lost to follow-up.</P>
</DESCRIPTION>
</QUALITY_ITEM_DATA_ENTRY>
<QUALITY_ITEM_DATA_ENTRY GROUP_ID="QIG-05.01" MODIFIED="2015-06-19 11:53:59 +0800" MODIFIED_BY="[Empty name]" RESULT="YES" STUDY_ID="STD-Jovin-2015">
<DESCRIPTION>
<P>Intention-to-treat results reported.</P>
<P>No lost to follow-up or cross-over.</P>
<P>Number and reasons of protocol deviation and drop-out were reported.</P>
</DESCRIPTION>
</QUALITY_ITEM_DATA_ENTRY>
<QUALITY_ITEM_DATA_ENTRY GROUP_ID="QIG-05.01" MODIFIED="2015-06-19 12:50:57 +0800" MODIFIED_BY="[Empty name]" RESULT="YES" STUDY_ID="STD-Kidwell-2013">
<DESCRIPTION>
<P>Intention-to-treat results reported.</P>
<P>Number and reasons for drop-out was reported.</P>
<P>No cross-over or lost to follow-up.</P>
</DESCRIPTION>
</QUALITY_ITEM_DATA_ENTRY>
<QUALITY_ITEM_DATA_ENTRY GROUP_ID="QIG-05.01" MODIFIED="2015-06-19 15:11:15 +0800" MODIFIED_BY="[Empty name]" RESULT="YES" STUDY_ID="STD-Saver-2015">
<DESCRIPTION>
<P>Intention-to-treat results reported.Some patients carried forward from 7-10 day or 30 day follow up. Number and reasons for cross over were reported.</P>
<P>In the intervention group, 11 subjects did not undergo mechanical thrombectomy( Resolution of target occlusion between entry CTA/MRA and catheter angiography in 7 subjects,no target occlusion(M1/M2 stenosis) in 2 subjects,unable to access target occlusion due to cervical ICA dissection/vessel perforation from guidewire/microcatheter in 2 subjects). In the control group,1 subject withdraw consent upon randomization, 1 After 27h and </P>
<P>1 after 7-10days and request deletion of all data.</P>
</DESCRIPTION>
</QUALITY_ITEM_DATA_ENTRY>
</QUALITY_ITEM_DATA>
</QUALITY_ITEM>
<QUALITY_ITEM CORE_ITEM="YES" ID="QIT-06" LEVEL="STUDY" MODIFIED="2015-06-19 15:13:43 +0800" MODIFIED_BY="[Empty name]" NO="6">
<NAME>Selective reporting (reporting bias)</NAME>
<DESCRIPTION>
<P>Reporting bias due to selective outcome reporting</P>
</DESCRIPTION>
<QUALITY_ITEM_DATA>
<QUALITY_ITEM_DATA_ENTRY MODIFIED="2015-06-18 21:53:58 +0800" MODIFIED_BY="[Empty name]" RESULT="YES" STUDY_ID="STD-Berkhemer-2015">
<DESCRIPTION>
<P>All pre-specified outcomes were reported.</P>
</DESCRIPTION>
</QUALITY_ITEM_DATA_ENTRY>
<QUALITY_ITEM_DATA_ENTRY MODIFIED="2015-06-19 00:23:30 +0800" MODIFIED_BY="[Empty name]" RESULT="UNKNOWN" STUDY_ID="STD-Broderick-2013">
<DESCRIPTION>
<P>Outcomes of the Barthel Index, Glasgow Outcome Scale, NIHSS, EuroQol EQ-5D and Trail Making Test A and B at 90 days were stated in the protocol of the trial but results were not provided in the full-text paper</P>
</DESCRIPTION>
</QUALITY_ITEM_DATA_ENTRY>
<QUALITY_ITEM_DATA_ENTRY MODIFIED="2015-06-19 01:18:27 +0800" MODIFIED_BY="[Empty name]" RESULT="YES" STUDY_ID="STD-Campbell-2015">
<DESCRIPTION>
<P>No,all outcomes.</P>
</DESCRIPTION>
</QUALITY_ITEM_DATA_ENTRY>
<QUALITY_ITEM_DATA_ENTRY MODIFIED="2015-06-19 09:36:57 +0800" MODIFIED_BY="[Empty name]" RESULT="YES" STUDY_ID="STD-Ciccone-2010">
<DESCRIPTION>
<P>All prespecifed outcome results were reported.</P>
</DESCRIPTION>
</QUALITY_ITEM_DATA_ENTRY>
<QUALITY_ITEM_DATA_ENTRY MODIFIED="2015-06-19 10:15:48 +0800" MODIFIED_BY="[Empty name]" RESULT="YES" STUDY_ID="STD-Ciccone-2013">
<DESCRIPTION>
<P>All prespecified outcomes were reported.</P>
</DESCRIPTION>
</QUALITY_ITEM_DATA_ENTRY>
<QUALITY_ITEM_DATA_ENTRY MODIFIED="2015-06-19 11:05:18 +0800" MODIFIED_BY="[Empty name]" RESULT="YES" STUDY_ID="STD-Goyal-2015">
<DESCRIPTION>
<P>All prespecifed outcomes were reported.</P>
</DESCRIPTION>
</QUALITY_ITEM_DATA_ENTRY>
<QUALITY_ITEM_DATA_ENTRY MODIFIED="2015-06-19 11:54:41 +0800" MODIFIED_BY="[Empty name]" RESULT="YES" STUDY_ID="STD-Jovin-2015">
<DESCRIPTION>
<P>All prespecified outcomes were reported.</P>
</DESCRIPTION>
</QUALITY_ITEM_DATA_ENTRY>
<QUALITY_ITEM_DATA_ENTRY MODIFIED="2015-06-19 12:49:04 +0800" MODIFIED_BY="[Empty name]" RESULT="YES" STUDY_ID="STD-Kidwell-2013">
<DESCRIPTION>
<P>All prespecified outcomes were reported.</P>
</DESCRIPTION>
</QUALITY_ITEM_DATA_ENTRY>
<QUALITY_ITEM_DATA_ENTRY MODIFIED="2015-06-19 15:13:43 +0800" MODIFIED_BY="[Empty name]" RESULT="UNKNOWN" STUDY_ID="STD-Saver-2015">
<DESCRIPTION>
<P>Outcomes of the Barthel Index, EuroQoL, transient intraprocedual vasospasm stated in the protocol were not reported.</P>
</DESCRIPTION>
</QUALITY_ITEM_DATA_ENTRY>
</QUALITY_ITEM_DATA>
</QUALITY_ITEM>
<QUALITY_ITEM CORE_ITEM="YES" ID="QIT-07" LEVEL="STUDY" MODIFIED="2015-07-22 14:54:28 +0800" MODIFIED_BY="[Empty name]" NO="7">
<NAME>Other bias</NAME>
<DESCRIPTION>
<P>Bias due to problems not covered elsewhere in the table</P>
</DESCRIPTION>
<QUALITY_ITEM_DATA>
<QUALITY_ITEM_DATA_ENTRY MODIFIED="2015-07-22 14:54:28 +0800" MODIFIED_BY="[Empty name]" RESULT="YES" STUDY_ID="STD-Berkhemer-2015">
<DESCRIPTION>
<P>No information provided regarding the causes or subtypes of stroke. No detailed data of the prespecified subrgoups.</P>
</DESCRIPTION>
</QUALITY_ITEM_DATA_ENTRY>
<QUALITY_ITEM_DATA_ENTRY MODIFIED="2015-06-19 00:26:35 +0800" MODIFIED_BY="[Empty name]" RESULT="UNKNOWN" STUDY_ID="STD-Broderick-2013">
<DESCRIPTION>
<P>There was significantly difference in the proportion of patients with a history of coronary artery disease between the two groups, which could be a source of bias.<BR/>
</P>
</DESCRIPTION>
</QUALITY_ITEM_DATA_ENTRY>
<QUALITY_ITEM_DATA_ENTRY MODIFIED="2015-06-19 01:16:23 +0800" MODIFIED_BY="[Empty name]" RESULT="UNKNOWN" STUDY_ID="STD-Campbell-2015">
<DESCRIPTION>
<P>The trial was stopped early due to efficacy and the release of MR CLEAN.</P>
<P>Subject enrolled with highly selective imaging technique. About 25% of clinical eligible patients with vessel occlusion were excluded on the basis of perfusion-imaging criteria. </P>
</DESCRIPTION>
</QUALITY_ITEM_DATA_ENTRY>
<QUALITY_ITEM_DATA_ENTRY MODIFIED="2015-06-19 09:37:23 +0800" MODIFIED_BY="[Empty name]" RESULT="UNKNOWN" STUDY_ID="STD-Ciccone-2010">
<DESCRIPTION>
<P>The trial was stopped early due to upgrade of protocol and reorganization of study, which led to a small sample size compared with the projected number of enrollment( 54/350). Data was collected mainly in one of 4 participant centers.</P>
<P>6 out of 25 in the intraarterial thrombolysis group received no treatment. </P>
</DESCRIPTION>
</QUALITY_ITEM_DATA_ENTRY>
<QUALITY_ITEM_DATA_ENTRY MODIFIED="2015-06-19 11:59:38 +0800" MODIFIED_BY="[Empty name]" RESULT="UNKNOWN" STUDY_ID="STD-Ciccone-2013">
<DESCRIPTION>
<P>Atrial fibrillation was less frequent in the endovascular treatment group. A diagnosis of dissection as the cause of stroke was more frequent in the endovascular treatment group.</P>
</DESCRIPTION>
</QUALITY_ITEM_DATA_ENTRY>
<QUALITY_ITEM_DATA_ENTRY MODIFIED="2015-06-19 11:09:46 +0800" MODIFIED_BY="[Empty name]" RESULT="UNKNOWN" STUDY_ID="STD-Goyal-2015">
<DESCRIPTION>
<P>The trial was stopped early because of efficacy.</P>
<P>A majority of participants were enrolled at a selective endovascular centers capable of implementing efficient workflow and imaging process.</P>
</DESCRIPTION>
</QUALITY_ITEM_DATA_ENTRY>
<QUALITY_ITEM_DATA_ENTRY MODIFIED="2015-06-19 12:02:26 +0800" MODIFIED_BY="[Empty name]" RESULT="UNKNOWN" STUDY_ID="STD-Jovin-2015">
<DESCRIPTION>
<P>The trial was stopped early before formal stopping boundaries were reached after the release of MR CLEAN due to enthical concern.</P>
<P>The SONIIA registry captures only patients with reperfusion therapy with IV tPA.</P>
</DESCRIPTION>
</QUALITY_ITEM_DATA_ENTRY>
<QUALITY_ITEM_DATA_ENTRY MODIFIED="2015-06-19 12:57:07 +0800" MODIFIED_BY="[Empty name]" RESULT="UNKNOWN" STUDY_ID="STD-Kidwell-2013">
<DESCRIPTION>
<P>There were imbalances in baseline characteristics regarding congestive heart failure and alcohol use.</P>
<P>Imbalance in the number of patients among the 4 groups arose from cases without real-time pattern categorization.</P>
</DESCRIPTION>
</QUALITY_ITEM_DATA_ENTRY>
<QUALITY_ITEM_DATA_ENTRY MODIFIED="2015-06-19 15:14:29 +0800" MODIFIED_BY="[Empty name]" RESULT="UNKNOWN" STUDY_ID="STD-Saver-2015">
<DESCRIPTION>
<P>The trial was terminiated because of efficacy. </P>
<P>The trial enrolled a homogeneous cohort of patients without other populations of patients with acute ischemic stroke.</P>
</DESCRIPTION>
</QUALITY_ITEM_DATA_ENTRY>
</QUALITY_ITEM_DATA>
</QUALITY_ITEM>
</QUALITY_ITEMS>
<SOF_TABLES/>
<ADDITIONAL_TABLES/>
<ANALYSES_AND_DATA CALCULATED_DATA="YES" MODIFIED="2016-02-12 07:33:17 +0800" MODIFIED_BY="[Empty name]">
<COMPARISON ID="CMP-001" MODIFIED="2015-07-27 23:17:53 +0800" MODIFIED_BY="[Empty name]" NO="1">
<NAME>Patients with intracranial artery occlusion confirmed by pretreatment CTA/MRA</NAME>
<DICH_OUTCOME CHI2="2.259657163319793" CI_END="3.0367591771049263" CI_START="1.8812526630863715" CI_STUDY="95" CI_TOTAL="95" DF="4" EFFECT_MEASURE="OR" EFFECT_SIZE="2.3901697197229783" ESTIMABLE="YES" EVENTS_1="292" EVENTS_2="170" I2="0.0" I2_Q="0.0" ID="CMP-001.01" LOG_CI_END="0.4824103526026942" LOG_CI_START="0.27444712772218294" LOG_EFFECT_SIZE="0.3784287401624386" METHOD="MH" MODIFIED="2015-07-27 23:17:53 +0800" MODIFIED_BY="[Empty name]" NO="1" P_CHI2="0.6881234434079471" P_Q="1.0" P_Z="9.816434061392612E-13" Q="0.0" RANDOM="NO" SCALE="100.0" SORT_BY="YEAR" STUDIES="5" SUBGROUPS="NO" SUBGROUP_TEST="YES" SWAP_EVENTS="NO" TAU2="0.0" TOTALS="YES" TOTAL_1="633" TOTAL_2="645" WEIGHT="100.0" Z="7.133056355126302">
<NAME>mRS score of 0 to 2</NAME>
<GROUP_LABEL_1>Endovascular treatment</GROUP_LABEL_1>
<GROUP_LABEL_2>Standard medical care</GROUP_LABEL_2>
<GRAPH_LABEL_1>Favours Control</GRAPH_LABEL_1>
<GRAPH_LABEL_2>Favours Intervention</GRAPH_LABEL_2>
<DICH_DATA CI_END="3.5346735818204533" CI_START="1.1088866885877684" EFFECT_SIZE="1.9797859690844233" ESTIMABLE="YES" EVENTS_1="45" EVENTS_2="29" LOG_CI_END="0.5483493139859219" LOG_CI_START="0.04488717010293112" LOG_EFFECT_SIZE="0.2966182420444265" MODIFIED="2015-07-12 23:47:14 +0800" MODIFIED_BY="[Empty name]" ORDER="343" O_E="0.0" SE="0.29573615549467436" STUDY_ID="STD-Jovin-2015" TOTAL_1="103" TOTAL_2="103" VAR="0.08745987366677022" WEIGHT="18.74283584748627"/>
<DICH_DATA CI_END="10.168688432763446" CI_START="1.3829217104037452" EFFECT_SIZE="3.75" ESTIMABLE="YES" EVENTS_1="25" EVENTS_2="14" LOG_CI_END="1.0072649408139842" LOG_CI_START="0.14079759464145364" LOG_EFFECT_SIZE="0.5740312677277188" MODIFIED="2015-07-12 23:47:14 +0800" MODIFIED_BY="[Empty name]" ORDER="339" O_E="0.0" SE="0.5089672082242814" STUDY_ID="STD-Campbell-2015" TOTAL_1="35" TOTAL_2="35" VAR="0.2590476190476191" WEIGHT="4.590991896054901"/>
<DICH_DATA CI_END="3.0893647833969204" CI_START="1.3605854998994023" EFFECT_SIZE="2.0502060696890223" ESTIMABLE="YES" EVENTS_1="76" EVENTS_2="51" LOG_CI_END="0.48986919158500886" LOG_CI_START="0.13372583826409545" LOG_EFFECT_SIZE="0.3117975149245522" MODIFIED="2015-07-12 23:47:14 +0800" MODIFIED_BY="[Empty name]" ORDER="337" O_E="0.0" SE="0.20920036867873582" STUDY_ID="STD-Berkhemer-2015" TOTAL_1="233" TOTAL_2="267" VAR="0.04376479425531899" WEIGHT="36.760072111711594"/>
<DICH_DATA CI_END="4.369606663049228" CI_START="1.7090095016614246" EFFECT_SIZE="2.7327091513138027" ESTIMABLE="YES" EVENTS_1="87" EVENTS_2="43" LOG_CI_END="0.6404423450355212" LOG_CI_START="0.23274447729513964" LOG_EFFECT_SIZE="0.4365934111653305" MODIFIED="2015-07-12 23:47:14 +0800" MODIFIED_BY="[Empty name]" ORDER="342" O_E="0.0" SE="0.2394837456476936" STUDY_ID="STD-Goyal-2015" TOTAL_1="164" TOTAL_2="147" VAR="0.0573524644294492" WEIGHT="24.438543678195785"/>
<DICH_DATA CI_END="4.944928555427043" CI_START="1.5299928771468365" EFFECT_SIZE="2.7505827505827507" ESTIMABLE="YES" EVENTS_1="59" EVENTS_2="33" LOG_CI_END="0.694160021270318" LOG_CI_START="0.18468940897248445" LOG_EFFECT_SIZE="0.43942471512140113" MODIFIED="2015-07-12 23:47:14 +0800" MODIFIED_BY="[Empty name]" ORDER="345" O_E="0.0" SE="0.2992655595839513" STUDY_ID="STD-Saver-2015" TOTAL_1="98" TOTAL_2="93" VAR="0.08955987515309549" WEIGHT="15.46755646655146"/>
</DICH_OUTCOME>
<DICH_OUTCOME CHI2="4.356574585435286" CI_END="1.8730243116298961" CI_START="0.6562775773482189" CI_STUDY="95" CI_TOTAL="95" DF="4" EFFECT_MEASURE="OR" EFFECT_SIZE="1.1087036833846922" ESTIMABLE="YES" EVENTS_1="29" EVENTS_2="28" I2="8.184746489303112" I2_Q="0.0" ID="CMP-001.02" LOG_CI_END="0.27254341450187175" LOG_CI_START="-0.18291243377491156" LOG_EFFECT_SIZE="0.04481549036348012" METHOD="MH" MODIFIED="2015-07-25 21:11:29 +0800" MODIFIED_BY="[Empty name]" NO="2" P_CHI2="0.3598944086127589" P_Q="1.0" P_Z="0.6997120766147003" Q="0.0" RANDOM="NO" SCALE="100.0" SORT_BY="YEAR" STUDIES="5" SUBGROUPS="NO" SUBGROUP_TEST="YES" SWAP_EVENTS="NO" TAU2="0.0" TOTALS="YES" TOTAL_1="634" TOTAL_2="652" WEIGHT="100.0" Z="0.3857091632229694">
<NAME>Symptomatic intracranial hemorrhage within 90 days</NAME>
<GROUP_LABEL_1>Endovascular treatment</GROUP_LABEL_1>
<GROUP_LABEL_2>Standard medical care</GROUP_LABEL_2>
<GRAPH_LABEL_1>Favours control</GRAPH_LABEL_1>
<GRAPH_LABEL_2>Favours Intervention</GRAPH_LABEL_2>
<DICH_DATA CI_END="4.077241641947999" CI_START="0.008736278055420703" EFFECT_SIZE="0.18873239436619718" ESTIMABLE="YES" EVENTS_1="0" EVENTS_2="2" LOG_CI_END="0.6103664511271016" LOG_CI_START="-2.058673551835637" LOG_EFFECT_SIZE="-0.7241535503542676" MODIFIED="2015-07-12 23:47:20 +0800" MODIFIED_BY="[Empty name]" ORDER="348" O_E="0.0" SE="1.5678073097014071" STUDY_ID="STD-Campbell-2015" TOTAL_1="35" TOTAL_2="35" VAR="2.4580197603531637" WEIGHT="9.293716472379076"/>
<DICH_DATA CI_END="2.689162279067734" CI_START="0.006985187452774826" EFFECT_SIZE="0.13705583756345177" ESTIMABLE="YES" EVENTS_1="0" EVENTS_2="3" LOG_CI_END="0.4296170107681575" LOG_CI_START="-2.1558219347733685" LOG_EFFECT_SIZE="-0.8631024620026057" MODIFIED="2015-07-12 23:47:20 +0800" MODIFIED_BY="[Empty name]" ORDER="354" O_E="0.0" SE="1.5186996347402786" STUDY_ID="STD-Saver-2015" TOTAL_1="98" TOTAL_2="97" VAR="2.3064485805602555" WEIGHT="13.19445944247621"/>
<DICH_DATA CI_END="4.978411390938051" CI_START="0.38106863064542595" EFFECT_SIZE="1.3773584905660377" ESTIMABLE="YES" EVENTS_1="6" EVENTS_2="4" LOG_CI_END="0.6970907816723565" LOG_CI_START="-0.4189968006330229" LOG_EFFECT_SIZE="0.13904699051966682" MODIFIED="2015-07-12 23:47:20 +0800" MODIFIED_BY="[Empty name]" ORDER="351" O_E="0.0" SE="0.6555953705688139" STUDY_ID="STD-Goyal-2015" TOTAL_1="165" TOTAL_2="150" VAR="0.42980528991126044" WEIGHT="15.222995383972552"/>
<DICH_DATA CI_END="2.4484416512203224" CI_START="0.6190995753893092" EFFECT_SIZE="1.231190150478796" ESTIMABLE="YES" EVENTS_1="18" EVENTS_2="17" LOG_CI_END="0.38888975881166693" LOG_CI_START="-0.20823949384873813" LOG_EFFECT_SIZE="0.0903251324814644" MODIFIED="2015-07-12 23:47:20 +0800" MODIFIED_BY="[Empty name]" ORDER="346" O_E="0.0" SE="0.35075667885019374" STUDY_ID="STD-Berkhemer-2015" TOTAL_1="233" TOTAL_2="267" VAR="0.12303024775801794" WEIGHT="55.115142014000625"/>
<DICH_DATA CI_END="13.594287996590667" CI_START="0.4883308340605959" EFFECT_SIZE="2.576530612244898" ESTIMABLE="YES" EVENTS_1="5" EVENTS_2="2" LOG_CI_END="1.1333564662633988" LOG_CI_START="-0.31128585273902815" LOG_EFFECT_SIZE="0.4110353067621853" MODIFIED="2015-07-12 23:47:20 +0800" MODIFIED_BY="[Empty name]" ORDER="352" O_E="0.0" SE="0.848590049276836" STUDY_ID="STD-Jovin-2015" TOTAL_1="103" TOTAL_2="103" VAR="0.720105071731663" WEIGHT="7.173686687171532"/>
</DICH_OUTCOME>
<DICH_OUTCOME CHI2="1.6878437749505313" CI_END="1.7743605436868792" CI_START="0.6783953107192949" CI_STUDY="95" CI_TOTAL="95" DF="1" EFFECT_MEASURE="OR" EFFECT_SIZE="1.0971407714429893" ESTIMABLE="YES" EVENTS_1="37" EVENTS_2="38" I2="40.75281048867755" I2_Q="0.0" ID="CMP-001.03" LOG_CI_END="0.24904187154089114" LOG_CI_START="-0.1685171627203474" LOG_EFFECT_SIZE="0.04026235441027189" METHOD="MH" MODIFIED="2015-07-25 21:10:42 +0800" MODIFIED_BY="[Empty name]" NO="3" P_CHI2="0.19388553336708503" P_Q="1.0" P_Z="0.7054515627764946" Q="0.0" RANDOM="NO" SCALE="100.0" SORT_BY="YEAR" STUDIES="2" SUBGROUPS="NO" SUBGROUP_TEST="YES" SWAP_EVENTS="NO" TAU2="0.0" TOTALS="YES" TOTAL_1="336" TOTAL_2="370" WEIGHT="99.99999999999999" Z="0.3779717745373936">
<NAME>Death from all causes within 7 days</NAME>
<GROUP_LABEL_1>Endovascular treatment</GROUP_LABEL_1>
<GROUP_LABEL_2>Standard medical care</GROUP_LABEL_2>
<GRAPH_LABEL_1>Favours Control</GRAPH_LABEL_1>
<GRAPH_LABEL_2>Favours Intervention</GRAPH_LABEL_2>
<DICH_DATA CI_END="1.5980112718087314" CI_START="0.5405266165498191" EFFECT_SIZE="0.9293909973521624" ESTIMABLE="YES" EVENTS_1="27" EVENTS_2="33" LOG_CI_END="0.20357983834910418" LOG_CI_START="-0.2671829157049257" LOG_EFFECT_SIZE="-0.03180153867791075" MODIFIED="2015-07-12 23:47:31 +0800" MODIFIED_BY="[Empty name]" ORDER="355" O_E="0.0" SE="0.2765283720445525" STUDY_ID="STD-Berkhemer-2015" TOTAL_1="233" TOTAL_2="267" VAR="0.07646794054561044" WEIGHT="85.7614239310963"/>
<DICH_DATA CI_END="6.397418036295021" CI_START="0.694290967383237" EFFECT_SIZE="2.10752688172043" ESTIMABLE="YES" EVENTS_1="10" EVENTS_2="5" LOG_CI_END="0.8060047304149764" LOG_CI_START="-0.15845848480989463" LOG_EFFECT_SIZE="0.3237731228025409" MODIFIED="2015-07-12 23:47:31 +0800" MODIFIED_BY="[Empty name]" ORDER="359" O_E="0.0" SE="0.5665304667930015" STUDY_ID="STD-Jovin-2015" TOTAL_1="103" TOTAL_2="103" VAR="0.3209567698046961" WEIGHT="14.238576068903685"/>
</DICH_OUTCOME>
<DICH_OUTCOME CHI2="5.8064025873865885" CI_END="1.1168790540430185" CI_START="0.6124194154928185" CI_STUDY="95" CI_TOTAL="95" DF="4" EFFECT_MEASURE="OR" EFFECT_SIZE="0.82704196837476" ESTIMABLE="YES" EVENTS_1="92" EVENTS_2="112" I2="31.11052945778661" I2_Q="0.0" ID="CMP-001.04" LOG_CI_END="0.048006146252913114" LOG_CI_START="-0.21295104934586528" LOG_EFFECT_SIZE="-0.08247245154647609" METHOD="MH" MODIFIED="2015-07-25 21:11:43 +0800" MODIFIED_BY="[Empty name]" NO="4" P_CHI2="0.21408035207280962" P_Q="1.0" P_Z="0.2154021447139608" Q="0.0" RANDOM="NO" SCALE="100.0" SORT_BY="YEAR" STUDIES="5" SUBGROUPS="NO" SUBGROUP_TEST="YES" SWAP_EVENTS="NO" TAU2="0.0" TOTALS="YES" TOTAL_1="633" TOTAL_2="649" WEIGHT="100.00000000000001" Z="1.2388471172593678">
<NAME>Death from all causes within 90 days</NAME>
<GROUP_LABEL_1>Endovascular treatment</GROUP_LABEL_1>
<GROUP_LABEL_2>Standard medical care</GROUP_LABEL_2>
<GRAPH_LABEL_1>Favours Control</GRAPH_LABEL_1>
<GRAPH_LABEL_2>Favours Intervention</GRAPH_LABEL_2>
<DICH_DATA CI_END="1.589858901673291" CI_START="0.08845124548599584" EFFECT_SIZE="0.375" ESTIMABLE="YES" EVENTS_1="3" EVENTS_2="7" LOG_CI_END="0.2013585828463606" LOG_CI_START="-1.053296047390923" LOG_EFFECT_SIZE="-0.42596873227228116" MODIFIED="2015-07-12 23:47:36 +0800" MODIFIED_BY="[Empty name]" ORDER="362" O_E="0.0" SE="0.7369903404419639" STUDY_ID="STD-Campbell-2015" TOTAL_1="35" TOTAL_2="35" VAR="0.5431547619047619" WEIGHT="6.8146116572159485"/>
<DICH_DATA CI_END="1.7865453939162323" CI_START="0.28718801334049315" EFFECT_SIZE="0.7162921348314607" ESTIMABLE="YES" EVENTS_1="9" EVENTS_2="12" LOG_CI_END="0.25201405556609446" LOG_CI_START="-0.5418336906439344" LOG_EFFECT_SIZE="-0.14490981753892" MODIFIED="2015-07-12 23:47:36 +0800" MODIFIED_BY="[Empty name]" ORDER="367" O_E="0.0" SE="0.46631009573349064" STUDY_ID="STD-Saver-2015" TOTAL_1="98" TOTAL_2="97" VAR="0.21744510538297718" WEIGHT="11.66346995177345"/>
<DICH_DATA CI_END="1.6264388246535217" CI_START="0.6595759915216862" EFFECT_SIZE="1.0357412806392399" ESTIMABLE="YES" EVENTS_1="44" EVENTS_2="49" LOG_CI_END="0.21123773277922997" LOG_CI_START="-0.18073516100116105" LOG_EFFECT_SIZE="0.015251285889034478" MODIFIED="2015-07-12 23:47:36 +0800" MODIFIED_BY="[Empty name]" ORDER="360" O_E="0.0" SE="0.23024681810371864" STUDY_ID="STD-Berkhemer-2015" TOTAL_1="233" TOTAL_2="267" VAR="0.053013597246886895" WEIGHT="39.44382409842306"/>
<DICH_DATA CI_END="0.940812978022182" CI_START="0.2567661289940865" EFFECT_SIZE="0.4914965986394558" ESTIMABLE="YES" EVENTS_1="17" EVENTS_2="28" LOG_CI_END="-0.026496700361745517" LOG_CI_START="-0.5904622662774358" LOG_EFFECT_SIZE="-0.30847948331959063" MODIFIED="2015-07-12 23:47:36 +0800" MODIFIED_BY="[Empty name]" ORDER="364" O_E="0.0" SE="0.3312761650934513" STUDY_ID="STD-Goyal-2015" TOTAL_1="164" TOTAL_2="147" VAR="0.1097438975590236" WEIGHT="28.184225865254064"/>
<DICH_DATA CI_END="2.55086943878422" CI_START="0.5930057972060538" EFFECT_SIZE="1.2299107142857142" ESTIMABLE="YES" EVENTS_1="19" EVENTS_2="16" LOG_CI_END="0.4066882306730478" LOG_CI_START="-0.2269410609657658" LOG_EFFECT_SIZE="0.08987358485364101" MODIFIED="2015-07-12 23:47:36 +0800" MODIFIED_BY="[Empty name]" ORDER="365" O_E="0.0" SE="0.37219698242421784" STUDY_ID="STD-Jovin-2015" TOTAL_1="103" TOTAL_2="103" VAR="0.13853059372569354" WEIGHT="13.893868427333487"/>
</DICH_OUTCOME>
<DICH_OUTCOME CHI2="5.404033844927869" CI_END="3.625439841519075" CI_START="1.8152131562904241" CI_STUDY="95" CI_TOTAL="95" DF="5" EFFECT_MEASURE="OR" EFFECT_SIZE="2.5653354746825796" ESTIMABLE="YES" EVENTS_1="174" EVENTS_2="99" I2="7.476523214359365" I2_Q="0.0" ID="CMP-001.05" LOG_CI_END="0.5593607030881921" LOG_CI_START="0.2589276305650834" LOG_EFFECT_SIZE="0.4091441668266378" METHOD="MH" MODIFIED="2015-07-25 21:12:14 +0800" MODIFIED_BY="[Empty name]" NO="5" P_CHI2="0.3685837679070284" P_Q="0.7120581236831771" P_Z="9.379837722434203E-8" Q="0.13623002316260832" RANDOM="YES" SCALE="100.0" SORT_BY="STUDY" STUDIES="3" SUBGROUPS="YES" SUBGROUP_TEST="YES" SWAP_EVENTS="NO" TAU2="0.014590236362554217" TOTALS="YES" TOTAL_1="337" TOTAL_2="328" WEIGHT="100.0" Z="5.3383459066622985">
<NAME>mRS 0-2(Occlusion sites)</NAME>
<GROUP_LABEL_1>Endovascular treatment</GROUP_LABEL_1>
<GROUP_LABEL_2>Standard medical care</GROUP_LABEL_2>
<GRAPH_LABEL_1>Favours Control</GRAPH_LABEL_1>
<GRAPH_LABEL_2>Favours Intervention</GRAPH_LABEL_2>
<DICH_SUBGROUP CHI2="1.5742505732206589" CI_END="5.70051169326916" CI_START="1.4448353466842838" DF="2" EFFECT_SIZE="2.8698956058753007" ESTIMABLE="YES" EVENTS_1="39" EVENTS_2="16" I2="0.0" ID="CMP-001.05.01" LOG_CI_END="0.755913840863569" LOG_CI_START="0.15981835774944403" LOG_EFFECT_SIZE="0.4578660993065065" MODIFIED="2015-07-25 21:11:51 +0800" MODIFIED_BY="[Empty name]" NO="1" P_CHI2="0.4551515038739241" P_Z="0.0026044837512554904" STUDIES="3" TAU2="0.0" TOTAL_1="97" TOTAL_2="87" WEIGHT="24.286051551227626" Z="3.010930596871446">
<NAME>ICA</NAME>
<DICH_DATA CI_END="5.111668182371049" CI_START="0.74873839236722" EFFECT_SIZE="1.9563492063492063" ESTIMABLE="YES" EVENTS_1="17" EVENTS_2="9" LOG_CI_END="0.7085626543752263" LOG_CI_START="-0.1256698973838546" LOG_EFFECT_SIZE="0.2914463784956859" MODIFIED="2015-07-13 00:32:49 +0800" MODIFIED_BY="[Empty name]" ORDER="465" O_E="0.0" SE="0.49003233042101535" STUDY_ID="STD-Goyal-2015" TOTAL_1="45" TOTAL_2="38" VAR="0.2401316848578512" WEIGHT="12.226562183369946"/>
<DICH_DATA CI_END="18.430880933923838" CI_START="1.5433035754731428" EFFECT_SIZE="5.333333333333333" ESTIMABLE="YES" EVENTS_1="14" EVENTS_2="4" LOG_CI_END="1.265546093526115" LOG_CI_START="0.18845136234640958" LOG_EFFECT_SIZE="0.7269987279362623" MODIFIED="2015-07-13 00:33:06 +0800" MODIFIED_BY="[Empty name]" ORDER="466" O_E="0.0" SE="0.632690776799867" STUDY_ID="STD-Jovin-2015" TOTAL_1="35" TOTAL_2="36" VAR="0.40029761904761907" WEIGHT="7.5065427166812695"/>
<DICH_DATA CI_END="14.729085753329683" CI_START="0.5960417141237452" EFFECT_SIZE="2.962962962962963" ESTIMABLE="YES" EVENTS_1="8" EVENTS_2="3" LOG_CI_END="1.168175790657536" LOG_CI_START="-0.2247233449916237" LOG_EFFECT_SIZE="0.47172622283295623" MODIFIED="2015-07-13 00:32:32 +0800" MODIFIED_BY="[Empty name]" ORDER="467" O_E="0.0" SE="0.8181958472422385" STUDY_ID="STD-Saver-2015" TOTAL_1="17" TOTAL_2="13" VAR="0.6694444444444444" WEIGHT="4.552946651176408"/>
</DICH_SUBGROUP>
<DICH_SUBGROUP CHI2="3.6980866579417433" CI_END="4.074419170310816" CI_START="1.464358706700122" DF="2" EFFECT_SIZE="2.4426238324372687" ESTIMABLE="YES" EVENTS_1="135" EVENTS_2="83" I2="45.91797907966962" ID="CMP-001.05.02" LOG_CI_END="0.6100657065464394" LOG_CI_START="0.16564747375693542" LOG_EFFECT_SIZE="0.38785659015168744" MODIFIED="2015-07-25 21:11:56 +0800" MODIFIED_BY="[Empty name]" NO="2" P_CHI2="0.15738774840834213" P_Z="6.238352700029386E-4" STUDIES="3" TAU2="0.09402782820693782" TOTAL_1="240" TOTAL_2="241" WEIGHT="75.71394844877237" Z="3.42103402505485">
<NAME>M1</NAME>
<DICH_DATA CI_END="5.481254910399652" CI_START="1.7682635245098388" EFFECT_SIZE="3.1132463967055592" ESTIMABLE="YES" EVENTS_1="63" EVENTS_2="31" LOG_CI_END="0.7388799997743836" LOG_CI_START="0.24754698845533657" LOG_EFFECT_SIZE="0.49321349411486" MODIFIED="2015-07-13 00:34:05 +0800" MODIFIED_BY="[Empty name]" ORDER="469" O_E="0.0" SE="0.2886114429864392" STUDY_ID="STD-Goyal-2015" TOTAL_1="110" TOTAL_2="103" VAR="0.08329656502271465" WEIGHT="31.816070861392294"/>
<DICH_DATA CI_END="2.799703046623707" CI_START="0.7076630715022998" EFFECT_SIZE="1.4075675675675676" ESTIMABLE="YES" EVENTS_1="31" EVENTS_2="25" LOG_CI_END="0.44711196989511975" LOG_CI_START="-0.15017346690883865" LOG_EFFECT_SIZE="0.14846925149314055" MODIFIED="2015-07-13 00:34:18 +0800" MODIFIED_BY="[Empty name]" ORDER="470" O_E="0.0" SE="0.35084842218924095" STUDY_ID="STD-Jovin-2015" TOTAL_1="68" TOTAL_2="67" VAR="0.12309461535267988" WEIGHT="22.6195792091205"/>
<DICH_DATA CI_END="6.481044885647302" CI_START="1.561931269172801" EFFECT_SIZE="3.181657848324515" ESTIMABLE="YES" EVENTS_1="41" EVENTS_2="27" LOG_CI_END="0.811645029248466" LOG_CI_START="0.1936619193775666" LOG_EFFECT_SIZE="0.5026534743130163" MODIFIED="2015-07-13 00:33:48 +0800" MODIFIED_BY="[Empty name]" ORDER="471" O_E="0.0" SE="0.3630063378038962" STUDY_ID="STD-Saver-2015" TOTAL_1="62" TOTAL_2="71" VAR="0.1317736012857964" WEIGHT="21.278298378259585"/>
</DICH_SUBGROUP>
</DICH_OUTCOME>
</COMPARISON>
<COMPARISON ID="CMP-002" MODIFIED="2015-07-27 23:14:47 +0800" MODIFIED_BY="[Empty name]" NO="2">
<NAME>Endovascular treatment VS standard medical care</NAME>
<DICH_OUTCOME CHI2="29.531883232059947" CI_END="2.527275113106491" CI_START="1.2387708550702816" CI_STUDY="95" CI_TOTAL="95" DF="8" EFFECT_MEASURE="OR" EFFECT_SIZE="1.7693825908663086" ESTIMABLE="YES" EVENTS_1="571" EVENTS_2="360" I2="72.9106337813392" I2_Q="0.0" ID="CMP-002.01" LOG_CI_END="0.4026525207488239" LOG_CI_START="0.09299097902972078" LOG_EFFECT_SIZE="0.24782174988927239" METHOD="MH" MODIFIED="2015-07-27 23:14:47 +0800" MODIFIED_BY="[Empty name]" NO="1" P_CHI2="2.5566527255127536E-4" P_Q="1.0" P_Z="0.0017062005266175225" Q="0.0" RANDOM="YES" SCALE="100.0" SORT_BY="YEAR" STUDIES="9" SUBGROUPS="NO" SUBGROUP_TEST="YES" SWAP_EVENTS="NO" TAU2="0.19654337293812751" TOTALS="YES" TOTAL_1="1318" TOTAL_2="1123" WEIGHT="100.0" Z="3.1371135186639973">
<NAME>mRS score of 0 to 2</NAME>
<GROUP_LABEL_1>Endovascular treatment</GROUP_LABEL_1>
<GROUP_LABEL_2>Standard medical care</GROUP_LABEL_2>
<GRAPH_LABEL_1>Standard medical care</GRAPH_LABEL_1>
<GRAPH_LABEL_2>Endovascular treatment</GRAPH_LABEL_2>
<DICH_DATA CI_END="8.622295826717865" CI_START="0.9277324644757008" EFFECT_SIZE="2.8282828282828283" ESTIMABLE="YES" EVENTS_1="14" EVENTS_2="9" LOG_CI_END="0.9356229192029969" LOG_CI_START="-0.03257724571365829" LOG_EFFECT_SIZE="0.4515228367446693" MODIFIED="2015-07-12 23:39:30 +0800" MODIFIED_BY="[Empty name]" ORDER="340" O_E="0.0" SE="0.5687255695401547" STUDY_ID="STD-Ciccone-2010" TOTAL_1="25" TOTAL_2="29" VAR="0.32344877344877343" WEIGHT="6.362868722119005"/>
<DICH_DATA CI_END="2.246587949527983" CI_START="0.3622295869344509" EFFECT_SIZE="0.9020979020979021" ESTIMABLE="YES" EVENTS_1="12" EVENTS_2="11" LOG_CI_END="0.35152342504212225" LOG_CI_START="-0.4410160793737479" LOG_EFFECT_SIZE="-0.04474632716581285" MODIFIED="2015-07-12 23:08:43 +0800" MODIFIED_BY="[Empty name]" ORDER="344" O_E="0.0" SE="0.4655416280277005" STUDY_ID="STD-Kidwell-2013" TOTAL_1="64" TOTAL_2="54" VAR="0.21672900742668183" WEIGHT="8.005959074913477"/>
<DICH_DATA CI_END="1.5480667591565924" CI_START="0.7914545316020407" EFFECT_SIZE="1.1068985733828416" ESTIMABLE="YES" EVENTS_1="177" EVENTS_2="86" LOG_CI_END="0.18978968535731477" LOG_CI_START="-0.10157402993812403" LOG_EFFECT_SIZE="0.04410782770959535" MODIFIED="2015-07-12 23:09:17 +0800" MODIFIED_BY="[Empty name]" ORDER="338" O_E="0.0" SE="0.17114848863819215" STUDY_ID="STD-Broderick-2013" TOTAL_1="415" TOTAL_2="214" VAR="0.029291805163137386" WEIGHT="14.65069256176351"/>
<DICH_DATA CI_END="1.2661191199706425" CI_START="0.5517710565740777" EFFECT_SIZE="0.835827664399093" ESTIMABLE="YES" EVENTS_1="76" EVENTS_2="84" LOG_CI_END="0.10247456722340569" LOG_CI_START="-0.2582410843929727" LOG_EFFECT_SIZE="-0.07788325858478354" MODIFIED="2015-07-12 23:08:59 +0800" MODIFIED_BY="[Empty name]" ORDER="341" O_E="0.0" SE="0.21188615933073354" STUDY_ID="STD-Ciccone-2013" TOTAL_1="181" TOTAL_2="181" VAR="0.044895744515928995" WEIGHT="13.70383473432942"/>
<DICH_DATA CI_END="4.369606663049228" CI_START="1.7090095016614246" EFFECT_SIZE="2.7327091513138027" ESTIMABLE="YES" EVENTS_1="87" EVENTS_2="43" LOG_CI_END="0.6404423450355212" LOG_CI_START="0.23274447729513964" LOG_EFFECT_SIZE="0.4365934111653305" MODIFIED="2015-07-12 23:10:47 +0800" MODIFIED_BY="[Empty name]" ORDER="342" O_E="0.0" SE="0.2394837456476936" STUDY_ID="STD-Goyal-2015" TOTAL_1="164" TOTAL_2="147" VAR="0.0573524644294492" WEIGHT="13.031492750322906"/>
<DICH_DATA CI_END="10.168688432763446" CI_START="1.3829217104037452" EFFECT_SIZE="3.75" ESTIMABLE="YES" EVENTS_1="25" EVENTS_2="14" LOG_CI_END="1.0072649408139842" LOG_CI_START="0.14079759464145364" LOG_EFFECT_SIZE="0.5740312677277188" MODIFIED="2015-07-12 23:10:03 +0800" MODIFIED_BY="[Empty name]" ORDER="339" O_E="0.0" SE="0.5089672082242814" STUDY_ID="STD-Campbell-2015" TOTAL_1="35" TOTAL_2="35" VAR="0.2590476190476191" WEIGHT="7.262307249692618"/>
<DICH_DATA CI_END="3.0893647833969204" CI_START="1.3605854998994023" EFFECT_SIZE="2.0502060696890223" ESTIMABLE="YES" EVENTS_1="76" EVENTS_2="51" LOG_CI_END="0.48986919158500886" LOG_CI_START="0.13372583826409545" LOG_EFFECT_SIZE="0.3117975149245522" MODIFIED="2015-07-12 23:10:25 +0800" MODIFIED_BY="[Empty name]" ORDER="337" O_E="0.0" SE="0.20920036867873582" STUDY_ID="STD-Berkhemer-2015" TOTAL_1="233" TOTAL_2="267" VAR="0.04376479425531899" WEIGHT="13.768328403625603"/>
<DICH_DATA CI_END="3.5346735818204533" CI_START="1.1088866885877684" EFFECT_SIZE="1.9797859690844233" ESTIMABLE="YES" EVENTS_1="45" EVENTS_2="29" LOG_CI_END="0.5483493139859219" LOG_CI_START="0.04488717010293112" LOG_EFFECT_SIZE="0.2966182420444265" MODIFIED="2015-07-12 23:09:42 +0800" MODIFIED_BY="[Empty name]" ORDER="343" O_E="0.0" SE="0.29573615549467436" STUDY_ID="STD-Jovin-2015" TOTAL_1="103" TOTAL_2="103" VAR="0.08745987366677022" WEIGHT="11.650013876762777"/>
<DICH_DATA CI_END="4.944928555427043" CI_START="1.5299928771468365" EFFECT_SIZE="2.7505827505827507" ESTIMABLE="YES" EVENTS_1="59" EVENTS_2="33" LOG_CI_END="0.694160021270318" LOG_CI_START="0.18468940897248445" LOG_EFFECT_SIZE="0.43942471512140113" MODIFIED="2015-07-12 23:11:03 +0800" MODIFIED_BY="[Empty name]" ORDER="345" O_E="0.0" SE="0.2992655595839513" STUDY_ID="STD-Saver-2015" TOTAL_1="98" TOTAL_2="93" VAR="0.08955987515309549" WEIGHT="11.564502626470675"/>
</DICH_OUTCOME>
<DICH_OUTCOME CHI2="5.067472545583217" CI_END="1.509046637948436" CI_START="0.7329734752467124" CI_STUDY="95" CI_TOTAL="95" DF="8" EFFECT_MEASURE="OR" EFFECT_SIZE="1.0517086852006274" ESTIMABLE="YES" EVENTS_1="71" EVENTS_2="57" I2="0.0" I2_Q="0.0" ID="CMP-002.02" LOG_CI_END="0.17870266210207078" LOG_CI_START="-0.1349117412694017" LOG_EFFECT_SIZE="0.02189546041633453" METHOD="MH" MODIFIED="2015-07-22 15:23:12 +0800" MODIFIED_BY="[Empty name]" NO="2" P_CHI2="0.7503409191470171" P_Q="1.0" P_Z="0.7843338874913602" Q="0.0" RANDOM="NO" SCALE="100.0" SORT_BY="YEAR" STUDIES="9" SUBGROUPS="NO" SUBGROUP_TEST="YES" SWAP_EVENTS="NO" TAU2="0.0" TOTALS="YES" TOTAL_1="1338" TOTAL_2="1138" WEIGHT="100.0" Z="0.27367565634481766">
<NAME>Symptomatic intracranial hemorrhage within 90 days</NAME>
<GROUP_LABEL_1>Endovascular treatment</GROUP_LABEL_1>
<GROUP_LABEL_2>Standard medical care</GROUP_LABEL_2>
<GRAPH_LABEL_1>Favours control</GRAPH_LABEL_1>
<GRAPH_LABEL_2>Favours Intervention</GRAPH_LABEL_2>
<DICH_DATA CI_END="3.2530211443756576" CI_START="0.09079824782217838" EFFECT_SIZE="0.5434782608695652" ESTIMABLE="YES" EVENTS_1="2" EVENTS_2="4" LOG_CI_END="0.5122868861702112" LOG_CI_START="-1.041922532189284" LOG_EFFECT_SIZE="-0.2648178230095365" MODIFIED="2015-07-12 23:16:01 +0800" MODIFIED_BY="[Empty name]" ORDER="349" O_E="0.0" SE="0.912950305805067" STUDY_ID="STD-Ciccone-2010" TOTAL_1="25" TOTAL_2="29" VAR="0.8334782608695652" WEIGHT="5.917682231495287"/>
<DICH_DATA CI_END="2.4640041462171354" CI_START="0.40584347292404155" EFFECT_SIZE="1.0" ESTIMABLE="YES" EVENTS_1="10" EVENTS_2="10" LOG_CI_END="0.39164143428691206" LOG_CI_START="-0.391641434286912" LOG_EFFECT_SIZE="0.0" MODIFIED="2015-07-12 23:16:20 +0800" MODIFIED_BY="[Empty name]" ORDER="350" O_E="0.0" SE="0.46010423431299624" STUDY_ID="STD-Ciccone-2013" TOTAL_1="181" TOTAL_2="181" VAR="0.21169590643274855" WEIGHT="16.407602007454805"/>
<DICH_DATA CI_END="2.110133910301203" CI_START="0.5390568395395013" EFFECT_SIZE="1.0665280665280665" ESTIMABLE="YES" EVENTS_1="27" EVENTS_2="13" LOG_CI_END="0.3243100167477026" LOG_CI_START="-0.2683654392717335" LOG_EFFECT_SIZE="0.027972288737984508" MODIFIED="2015-07-12 23:18:10 +0800" MODIFIED_BY="[Empty name]" ORDER="347" O_E="0.0" SE="0.34814049665663965" STUDY_ID="STD-Broderick-2013" TOTAL_1="434" TOTAL_2="222" VAR="0.12120180541233172" WEIGHT="28.01505602282351"/>
<DICH_DATA CI_END="7.947616556333685" CI_START="0.20572763309970668" EFFECT_SIZE="1.278688524590164" ESTIMABLE="YES" EVENTS_1="3" EVENTS_2="2" LOG_CI_END="0.9002369058100083" LOG_CI_START="-0.6867073704505815" LOG_EFFECT_SIZE="0.1067647676797134" MODIFIED="2015-07-12 23:17:55 +0800" MODIFIED_BY="[Empty name]" ORDER="353" O_E="0.0" SE="0.9321789233763298" STUDY_ID="STD-Kidwell-2013" TOTAL_1="64" TOTAL_2="54" VAR="0.8689575451870534" WEIGHT="3.591165304079859"/>
<DICH_DATA CI_END="2.689162279067734" CI_START="0.006985187452774826" EFFECT_SIZE="0.13705583756345177" ESTIMABLE="YES" EVENTS_1="0" EVENTS_2="3" LOG_CI_END="0.4296170107681575" LOG_CI_START="-2.1558219347733685" LOG_EFFECT_SIZE="-0.8631024620026057" MODIFIED="2015-07-12 23:18:58 +0800" MODIFIED_BY="[Empty name]" ORDER="354" O_E="0.0" SE="1.5186996347402786" STUDY_ID="STD-Saver-2015" TOTAL_1="98" TOTAL_2="97" VAR="2.3064485805602555" WEIGHT="6.078488813872877"/>
<DICH_DATA CI_END="4.077241641947999" CI_START="0.008736278055420703" EFFECT_SIZE="0.18873239436619718" ESTIMABLE="YES" EVENTS_1="0" EVENTS_2="2" LOG_CI_END="0.6103664511271016" LOG_CI_START="-2.058673551835637" LOG_EFFECT_SIZE="-0.7241535503542676" MODIFIED="2015-07-12 23:18:43 +0800" MODIFIED_BY="[Empty name]" ORDER="348" O_E="0.0" SE="1.5678073097014071" STUDY_ID="STD-Campbell-2015" TOTAL_1="35" TOTAL_2="35" VAR="2.4580197603531637" WEIGHT="4.281475255803316"/>
<DICH_DATA CI_END="13.594287996590667" CI_START="0.4883308340605959" EFFECT_SIZE="2.576530612244898" ESTIMABLE="YES" EVENTS_1="5" EVENTS_2="2" LOG_CI_END="1.1333564662633988" LOG_CI_START="-0.31128585273902815" LOG_EFFECT_SIZE="0.4110353067621853" MODIFIED="2015-07-12 23:19:12 +0800" MODIFIED_BY="[Empty name]" ORDER="352" O_E="0.0" SE="0.848590049276836" STUDY_ID="STD-Jovin-2015" TOTAL_1="103" TOTAL_2="103" VAR="0.720105071731663" WEIGHT="3.304809452202729"/>
<DICH_DATA CI_END="4.978411390938051" CI_START="0.38106863064542595" EFFECT_SIZE="1.3773584905660377" ESTIMABLE="YES" EVENTS_1="6" EVENTS_2="4" LOG_CI_END="0.6970907816723565" LOG_CI_START="-0.4189968006330229" LOG_EFFECT_SIZE="0.13904699051966682" MODIFIED="2015-07-12 23:18:28 +0800" MODIFIED_BY="[Empty name]" ORDER="351" O_E="0.0" SE="0.6555953705688139" STUDY_ID="STD-Goyal-2015" TOTAL_1="165" TOTAL_2="150" VAR="0.42980528991126044" WEIGHT="7.013004781175781"/>
<DICH_DATA CI_END="2.4484416512203224" CI_START="0.6190995753893092" EFFECT_SIZE="1.231190150478796" ESTIMABLE="YES" EVENTS_1="18" EVENTS_2="17" LOG_CI_END="0.38888975881166693" LOG_CI_START="-0.20823949384873813" LOG_EFFECT_SIZE="0.0903251324814644" MODIFIED="2015-07-12 23:19:25 +0800" MODIFIED_BY="[Empty name]" ORDER="346" O_E="0.0" SE="0.35075667885019374" STUDY_ID="STD-Berkhemer-2015" TOTAL_1="233" TOTAL_2="267" VAR="0.12303024775801794" WEIGHT="25.390716131091843"/>
</DICH_OUTCOME>
<DICH_OUTCOME CHI2="2.0006197428026695" CI_END="1.5802956661218157" CI_START="0.8422816026256202" CI_STUDY="95" CI_TOTAL="95" DF="4" EFFECT_MEASURE="OR" EFFECT_SIZE="1.153713121310235" ESTIMABLE="YES" EVENTS_1="108" EVENTS_2="77" I2="0.0" I2_Q="0.0" ID="CMP-002.03" LOG_CI_END="0.19873834907615473" LOG_CI_START="-0.07454268519880132" LOG_EFFECT_SIZE="0.06209783193867669" METHOD="MH" MODIFIED="2015-07-12 23:24:41 +0800" MODIFIED_BY="[Empty name]" NO="3" P_CHI2="0.7356449987667593" P_Q="1.0" P_Z="0.37307519960404534" Q="0.0" RANDOM="NO" SCALE="100.0" SORT_BY="YEAR" STUDIES="5" SUBGROUPS="NO" SUBGROUP_TEST="YES" SWAP_EVENTS="NO" TAU2="0.0" TOTALS="YES" TOTAL_1="976" TOTAL_2="802" WEIGHT="100.0" Z="0.8907278504762385">
<NAME>Death from all causes within 7 days</NAME>
<GROUP_LABEL_1>Endovascular treatment</GROUP_LABEL_1>
<GROUP_LABEL_2>Standard medical care</GROUP_LABEL_2>
<GRAPH_LABEL_1>Favours Control</GRAPH_LABEL_1>
<GRAPH_LABEL_2>Favours Intervention</GRAPH_LABEL_2>
<DICH_DATA CI_END="6.596641167885729" CI_START="0.3700983861128357" EFFECT_SIZE="1.5625" ESTIMABLE="YES" EVENTS_1="5" EVENTS_2="4" LOG_CI_END="0.8193228607599133" LOG_CI_START="-0.4316828087276877" LOG_EFFECT_SIZE="0.19382002601611284" MODIFIED="2015-07-12 23:23:03 +0800" MODIFIED_BY="[Empty name]" ORDER="357" O_E="0.0" SE="0.7348469228349535" STUDY_ID="STD-Ciccone-2010" TOTAL_1="25" TOTAL_2="29" VAR="0.54" WEIGHT="4.071686613249373"/>
<DICH_DATA CI_END="1.8762105455543776" CI_START="0.6722120384983932" EFFECT_SIZE="1.1230366492146597" ESTIMABLE="YES" EVENTS_1="52" EVENTS_2="24" LOG_CI_END="0.27328157265802544" LOG_CI_START="-0.17249371411199443" LOG_EFFECT_SIZE="0.05039392927301553" MODIFIED="2015-07-12 23:23:18 +0800" MODIFIED_BY="[Empty name]" ORDER="356" O_E="0.0" SE="0.26185061007196714" STUDY_ID="STD-Broderick-2013" TOTAL_1="434" TOTAL_2="222" VAR="0.06856574199506137" WEIGHT="38.41040463023235"/>
<DICH_DATA CI_END="2.9359206566443934" CI_START="0.5717304024020136" EFFECT_SIZE="1.2955906369080021" ESTIMABLE="YES" EVENTS_1="14" EVENTS_2="11" LOG_CI_END="0.4677443145794788" LOG_CI_START="-0.24280871307807148" LOG_EFFECT_SIZE="0.11246780075070362" MODIFIED="2015-07-12 23:23:31 +0800" MODIFIED_BY="[Empty name]" ORDER="358" O_E="0.0" SE="0.41738236574025817" STUDY_ID="STD-Ciccone-2013" TOTAL_1="181" TOTAL_2="181" VAR="0.1742080392309346" WEIGHT="13.946932619513513"/>
<DICH_DATA CI_END="1.5980112718087314" CI_START="0.5405266165498191" EFFECT_SIZE="0.9293909973521624" ESTIMABLE="YES" EVENTS_1="27" EVENTS_2="33" LOG_CI_END="0.20357983834910418" LOG_CI_START="-0.2671829157049257" LOG_EFFECT_SIZE="-0.03180153867791075" MODIFIED="2015-07-12 23:23:54 +0800" MODIFIED_BY="[Empty name]" ORDER="355" O_E="0.0" SE="0.2765283720445525" STUDY_ID="STD-Berkhemer-2015" TOTAL_1="233" TOTAL_2="267" VAR="0.07646794054561044" WEIGHT="37.36708955577347"/>
<DICH_DATA CI_END="6.397418036295021" CI_START="0.694290967383237" EFFECT_SIZE="2.10752688172043" ESTIMABLE="YES" EVENTS_1="10" EVENTS_2="5" LOG_CI_END="0.8060047304149764" LOG_CI_START="-0.15845848480989463" LOG_EFFECT_SIZE="0.3237731228025409" MODIFIED="2015-07-12 23:24:07 +0800" MODIFIED_BY="[Empty name]" ORDER="359" O_E="0.0" SE="0.5665304667930015" STUDY_ID="STD-Jovin-2015" TOTAL_1="103" TOTAL_2="103" VAR="0.3209567698046961" WEIGHT="6.203886581231296"/>
</DICH_OUTCOME>
<DICH_OUTCOME CHI2="8.906333282501558" CI_END="1.1075839815696988" CI_START="0.7173967934694826" CI_STUDY="95" CI_TOTAL="95" DF="7" EFFECT_MEASURE="OR" EFFECT_SIZE="0.8913905972559193" ESTIMABLE="YES" EVENTS_1="213" EVENTS_2="191" I2="21.4042437222394" I2_Q="100.0" ID="CMP-002.04" LOG_CI_END="0.044376666136200255" LOG_CI_START="-0.14424056881090522" LOG_EFFECT_SIZE="-0.04993195133735246" METHOD="MH" MODIFIED="2015-07-22 15:23:45 +0800" MODIFIED_BY="[Empty name]" NO="4" P_CHI2="0.2594512260909948" P_Q="0.0" P_Z="0.2994059379692582" Q="1.5689262655750323E-32" RANDOM="NO" SCALE="100.0" SORT_BY="YEAR" STUDIES="8" SUBGROUPS="NO" SUBGROUP_TEST="YES" SWAP_EVENTS="NO" TAU2="0.0" TOTALS="YES" TOTAL_1="1312" TOTAL_2="1106" WEIGHT="99.99999999999999" Z="1.0377082065322605">
<NAME>Death from all causes within 90 days</NAME>
<GROUP_LABEL_1>Endovascular treatment</GROUP_LABEL_1>
<GROUP_LABEL_2>Standard medical care</GROUP_LABEL_2>
<GRAPH_LABEL_1>Favours Control</GRAPH_LABEL_1>
<GRAPH_LABEL_2>Favours Intervention</GRAPH_LABEL_2>
<DICH_DATA CI_END="1.2777186560689666" CI_START="0.57507268209799" EFFECT_SIZE="0.8571937321937322" ESTIMABLE="YES" EVENTS_1="83" EVENTS_2="48" LOG_CI_END="0.10643523600704148" LOG_CI_START="-0.24027726237251684" LOG_EFFECT_SIZE="-0.06692101318273769" MODIFIED="2015-07-12 23:26:26 +0800" MODIFIED_BY="[Empty name]" ORDER="361" O_E="0.0" SE="0.20366063780269894" STUDY_ID="STD-Broderick-2013" TOTAL_1="434" TOTAL_2="222" VAR="0.04147765539020213" WEIGHT="29.837207709626988"/>
<DICH_DATA CI_END="1.7634357145426056" CI_START="0.30038426645044347" EFFECT_SIZE="0.727810650887574" ESTIMABLE="YES" EVENTS_1="12" EVENTS_2="13" LOG_CI_END="0.24635963223243248" LOG_CI_START="-0.5223228185809836" LOG_EFFECT_SIZE="-0.13798159317427558" MODIFIED="2015-07-12 23:26:43 +0800" MODIFIED_BY="[Empty name]" ORDER="366" O_E="0.0" SE="0.45152787664729904" STUDY_ID="STD-Kidwell-2013" TOTAL_1="64" TOTAL_2="54" VAR="0.2038774233896185" WEIGHT="6.655464201394093"/>
<DICH_DATA CI_END="2.880553277075527" CI_START="0.8010093510460907" EFFECT_SIZE="1.5189964157706093" ESTIMABLE="YES" EVENTS_1="26" EVENTS_2="18" LOG_CI_END="0.45947591210062527" LOG_CI_START="-0.09636241389826886" LOG_EFFECT_SIZE="0.18155674910117822" MODIFIED="2015-07-12 23:27:04 +0800" MODIFIED_BY="[Empty name]" ORDER="363" O_E="0.0" SE="0.3265021841358388" STUDY_ID="STD-Ciccone-2013" TOTAL_1="181" TOTAL_2="181" VAR="0.1066036762454732" WEIGHT="8.953839306543868"/>
<DICH_DATA CI_END="0.940812978022182" CI_START="0.2567661289940865" EFFECT_SIZE="0.4914965986394558" ESTIMABLE="YES" EVENTS_1="17" EVENTS_2="28" LOG_CI_END="-0.026496700361745517" LOG_CI_START="-0.5904622662774358" LOG_EFFECT_SIZE="-0.30847948331959063" MODIFIED="2015-07-12 23:28:14 +0800" MODIFIED_BY="[Empty name]" ORDER="364" O_E="0.0" SE="0.3312761650934513" STUDY_ID="STD-Goyal-2015" TOTAL_1="164" TOTAL_2="147" VAR="0.1097438975590236" WEIGHT="15.375478495817529"/>
<DICH_DATA CI_END="1.7865453939162323" CI_START="0.28718801334049315" EFFECT_SIZE="0.7162921348314607" ESTIMABLE="YES" EVENTS_1="9" EVENTS_2="12" LOG_CI_END="0.25201405556609446" LOG_CI_START="-0.5418336906439344" LOG_EFFECT_SIZE="-0.14490981753892" MODIFIED="2015-07-12 23:28:35 +0800" MODIFIED_BY="[Empty name]" ORDER="367" O_E="0.0" SE="0.46631009573349064" STUDY_ID="STD-Saver-2015" TOTAL_1="98" TOTAL_2="97" VAR="0.21744510538297718" WEIGHT="6.36282977178341"/>
<DICH_DATA CI_END="1.6264388246535217" CI_START="0.6595759915216862" EFFECT_SIZE="1.0357412806392399" ESTIMABLE="YES" EVENTS_1="44" EVENTS_2="49" LOG_CI_END="0.21123773277922997" LOG_CI_START="-0.18073516100116105" LOG_EFFECT_SIZE="0.015251285889034478" MODIFIED="2015-07-12 23:27:39 +0800" MODIFIED_BY="[Empty name]" ORDER="360" O_E="0.0" SE="0.23024681810371864" STUDY_ID="STD-Berkhemer-2015" TOTAL_1="233" TOTAL_2="267" VAR="0.053013597246886895" WEIGHT="21.51798215489663"/>
<DICH_DATA CI_END="2.55086943878422" CI_START="0.5930057972060538" EFFECT_SIZE="1.2299107142857142" ESTIMABLE="YES" EVENTS_1="19" EVENTS_2="16" LOG_CI_END="0.4066882306730478" LOG_CI_START="-0.2269410609657658" LOG_EFFECT_SIZE="0.08987358485364101" MODIFIED="2015-07-12 23:27:56 +0800" MODIFIED_BY="[Empty name]" ORDER="365" O_E="0.0" SE="0.37219698242421784" STUDY_ID="STD-Jovin-2015" TOTAL_1="103" TOTAL_2="103" VAR="0.13853059372569354" WEIGHT="7.579589953951657"/>
<DICH_DATA CI_END="1.589858901673291" CI_START="0.08845124548599584" EFFECT_SIZE="0.375" ESTIMABLE="YES" EVENTS_1="3" EVENTS_2="7" LOG_CI_END="0.2013585828463606" LOG_CI_START="-1.053296047390923" LOG_EFFECT_SIZE="-0.42596873227228116" MODIFIED="2015-07-12 23:27:21 +0800" MODIFIED_BY="[Empty name]" ORDER="362" O_E="0.0" SE="0.7369903404419639" STUDY_ID="STD-Campbell-2015" TOTAL_1="35" TOTAL_2="35" VAR="0.5431547619047619" WEIGHT="3.7176084059858128"/>
</DICH_OUTCOME>
</COMPARISON>
<COMPARISON ID="CMP-003" MODIFIED="2015-07-25 19:34:31 +0800" MODIFIED_BY="[Empty name]" NO="3">
<NAME>Endovascular treatment with intra-arterial thrombolysis/first-generation thrombectomy devices</NAME>
<DICH_OUTCOME CHI2="4.660586452617463" CI_END="0.08953862085655132" CI_START="-0.06468960220131725" CI_STUDY="95" CI_TOTAL="95" DF="3" EFFECT_MEASURE="RD" EFFECT_SIZE="0.012424509327617034" ESTIMABLE="YES" EVENTS_1="279" EVENTS_2="190" I2="35.630418392622026" I2_Q="0.0" ID="CMP-003.01" LOG_CI_END="-1.047989599242302" LOG_CI_START="NaN" LOG_EFFECT_SIZE="-1.9057207535416016" METHOD="MH" MODIFIED="2015-07-16 09:02:24 +0800" MODIFIED_BY="[Empty name]" NO="1" P_CHI2="0.19840594036211423" P_Q="1.0" P_Z="0.752164611124168" Q="0.0" RANDOM="YES" SCALE="1.0" SORT_BY="YEAR" STUDIES="4" SUBGROUPS="NO" SUBGROUP_TEST="YES" SWAP_EVENTS="NO" TAU2="0.0021698046879886496" TOTALS="YES" TOTAL_1="685" TOTAL_2="478" WEIGHT="99.99999999999997" Z="0.3157864407031948">
<NAME>mRS score of 0 to 2</NAME>
<GROUP_LABEL_1>Endovascular treatment</GROUP_LABEL_1>
<GROUP_LABEL_2>Standard medical care</GROUP_LABEL_2>
<GRAPH_LABEL_1>Favours Control</GRAPH_LABEL_1>
<GRAPH_LABEL_2>Favours Intervention</GRAPH_LABEL_2>
<DICH_DATA CI_END="0.5069737107189392" CI_START="-0.0076633658913529135" EFFECT_SIZE="0.24965517241379315" ESTIMABLE="YES" EVENTS_1="14" EVENTS_2="9" LOG_CI_END="0.0" LOG_CI_START="0.0" LOG_EFFECT_SIZE="0.0" MODIFIED="2015-07-12 23:35:42 +0800" MODIFIED_BY="[Empty name]" ORDER="340" O_E="0.0" SE="0.13128738095946754" STUDY_ID="STD-Ciccone-2010" TOTAL_1="25" TOTAL_2="29" VAR="0.01723637639919636" WEIGHT="7.976850574615877"/>
<DICH_DATA CI_END="0.058017482566015396" CI_START="-0.14641527262126403" EFFECT_SIZE="-0.04419889502762431" ESTIMABLE="YES" EVENTS_1="76" EVENTS_2="84" LOG_CI_END="0.0" LOG_CI_START="0.0" LOG_EFFECT_SIZE="0.0" MODIFIED="2015-07-12 23:34:15 +0800" MODIFIED_BY="[Empty name]" ORDER="341" O_E="0.0" SE="0.05215217136636665" STUDY_ID="STD-Ciccone-2013" TOTAL_1="181" TOTAL_2="181" VAR="0.0027198489782268736" WEIGHT="31.658726225537205"/>
<DICH_DATA CI_END="0.10574765303861178" CI_START="-0.05647392260285" EFFECT_SIZE="0.024636865217880888" ESTIMABLE="YES" EVENTS_1="177" EVENTS_2="86" LOG_CI_END="0.0" LOG_CI_START="0.0" LOG_EFFECT_SIZE="0.0" MODIFIED="2015-07-12 23:34:15 +0800" MODIFIED_BY="[Empty name]" ORDER="338" O_E="0.0" SE="0.041383815447897224" STUDY_ID="STD-Broderick-2013" TOTAL_1="415" TOTAL_2="214" VAR="0.001712620181025617" WEIGHT="39.87204182413831"/>
<DICH_DATA CI_END="0.127613216850069" CI_START="-0.16002062425747637" EFFECT_SIZE="-0.016203703703703692" ESTIMABLE="YES" EVENTS_1="12" EVENTS_2="11" LOG_CI_END="0.0" LOG_CI_START="0.0" LOG_EFFECT_SIZE="0.0" MODIFIED="2015-07-12 23:34:15 +0800" MODIFIED_BY="[Empty name]" ORDER="344" O_E="0.0" SE="0.07337732819999868" STUDY_ID="STD-Kidwell-2013" TOTAL_1="64" TOTAL_2="54" VAR="0.0053842322937703215" WEIGHT="20.492381375708593"/>
</DICH_OUTCOME>
<DICH_OUTCOME CHI2="0.5495158365971474" CI_END="1.6488893277271215" CI_START="0.6101415124975439" CI_STUDY="95" CI_TOTAL="95" DF="3" EFFECT_MEASURE="OR" EFFECT_SIZE="1.0030233438761453" ESTIMABLE="YES" EVENTS_1="42" EVENTS_2="29" I2="0.0" I2_Q="0.0" ID="CMP-003.02" LOG_CI_END="0.21719150708757676" LOG_CI_START="-0.21456942569555312" LOG_EFFECT_SIZE="0.0013110406960117837" METHOD="MH" MODIFIED="2015-07-25 19:34:31 +0800" MODIFIED_BY="[Empty name]" NO="2" P_CHI2="0.9078858471758959" P_Q="1.0" P_Z="0.9905031249762128" Q="0.0" RANDOM="NO" SCALE="100.0" SORT_BY="YEAR" STUDIES="4" SUBGROUPS="NO" SUBGROUP_TEST="YES" SWAP_EVENTS="NO" TAU2="0.0" TOTALS="YES" TOTAL_1="704" TOTAL_2="486" WEIGHT="100.0" Z="0.011902848782013854">
<NAME>Symptomatic intracranial hemorrhage within 90 days</NAME>
<GROUP_LABEL_1>Endovascular treatment</GROUP_LABEL_1>
<GROUP_LABEL_2>Standard medical care</GROUP_LABEL_2>
<GRAPH_LABEL_1>Favours control</GRAPH_LABEL_1>
<GRAPH_LABEL_2>Favours Intervention</GRAPH_LABEL_2>
<DICH_DATA CI_END="3.2530211443756576" CI_START="0.09079824782217838" EFFECT_SIZE="0.5434782608695652" ESTIMABLE="YES" EVENTS_1="2" EVENTS_2="4" LOG_CI_END="0.5122868861702112" LOG_CI_START="-1.041922532189284" LOG_EFFECT_SIZE="-0.2648178230095365" MODIFIED="2015-07-12 23:34:27 +0800" MODIFIED_BY="[Empty name]" ORDER="349" O_E="0.0" SE="0.912950305805067" STUDY_ID="STD-Ciccone-2010" TOTAL_1="25" TOTAL_2="29" VAR="0.8334782608695652" WEIGHT="10.972588599940822"/>
<DICH_DATA CI_END="2.110133910301203" CI_START="0.5390568395395013" EFFECT_SIZE="1.0665280665280665" ESTIMABLE="YES" EVENTS_1="27" EVENTS_2="13" LOG_CI_END="0.3243100167477026" LOG_CI_START="-0.2683654392717335" LOG_EFFECT_SIZE="0.027972288737984508" MODIFIED="2015-07-12 23:34:27 +0800" MODIFIED_BY="[Empty name]" ORDER="347" O_E="0.0" SE="0.34814049665663965" STUDY_ID="STD-Broderick-2013" TOTAL_1="434" TOTAL_2="222" VAR="0.12120180541233172" WEIGHT="51.94562200496242"/>
<DICH_DATA CI_END="2.4640041462171354" CI_START="0.40584347292404155" EFFECT_SIZE="1.0" ESTIMABLE="YES" EVENTS_1="10" EVENTS_2="10" LOG_CI_END="0.39164143428691206" LOG_CI_START="-0.391641434286912" LOG_EFFECT_SIZE="0.0" MODIFIED="2015-07-12 23:34:27 +0800" MODIFIED_BY="[Empty name]" ORDER="350" O_E="0.0" SE="0.46010423431299624" STUDY_ID="STD-Ciccone-2013" TOTAL_1="181" TOTAL_2="181" VAR="0.21169590643274855" WEIGHT="30.42303721230289"/>
<DICH_DATA CI_END="7.947616556333685" CI_START="0.20572763309970668" EFFECT_SIZE="1.278688524590164" ESTIMABLE="YES" EVENTS_1="3" EVENTS_2="2" LOG_CI_END="0.9002369058100083" LOG_CI_START="-0.6867073704505815" LOG_EFFECT_SIZE="0.1067647676797134" MODIFIED="2015-07-12 23:34:27 +0800" MODIFIED_BY="[Empty name]" ORDER="353" O_E="0.0" SE="0.9321789233763298" STUDY_ID="STD-Kidwell-2013" TOTAL_1="64" TOTAL_2="54" VAR="0.8689575451870534" WEIGHT="6.658752182793858"/>
</DICH_OUTCOME>
<DICH_OUTCOME CHI2="0.22677440039813757" CI_END="1.8169270744327501" CI_START="0.7891093941427324" CI_STUDY="95" CI_TOTAL="95" DF="2" EFFECT_MEASURE="OR" EFFECT_SIZE="1.1973947648570853" ESTIMABLE="YES" EVENTS_1="71" EVENTS_2="39" I2="0.0" I2_Q="0.0" ID="CMP-003.03" LOG_CI_END="0.25933749648413396" LOG_CI_START="-0.10286278642393001" LOG_EFFECT_SIZE="0.07823735503010196" METHOD="MH" MODIFIED="2015-07-12 23:36:10 +0800" MODIFIED_BY="[Empty name]" NO="3" P_CHI2="0.8928049016248022" P_Q="1.0" P_Z="0.39714725674167717" Q="0.0" RANDOM="NO" SCALE="100.0" SORT_BY="YEAR" STUDIES="3" SUBGROUPS="NO" SUBGROUP_TEST="YES" SWAP_EVENTS="NO" TAU2="0.0" TOTALS="YES" TOTAL_1="640" TOTAL_2="432" WEIGHT="100.0" Z="0.8467271028807885">
<NAME>Death from all causes within 7 days</NAME>
<GROUP_LABEL_1>Endovascular treatment</GROUP_LABEL_1>
<GROUP_LABEL_2>Standard medical care</GROUP_LABEL_2>
<GRAPH_LABEL_1>Favours Control</GRAPH_LABEL_1>
<GRAPH_LABEL_2>Favours Intervention</GRAPH_LABEL_2>
<DICH_DATA CI_END="6.596641167885729" CI_START="0.3700983861128357" EFFECT_SIZE="1.5625" ESTIMABLE="YES" EVENTS_1="5" EVENTS_2="4" LOG_CI_END="0.8193228607599133" LOG_CI_START="-0.4316828087276877" LOG_EFFECT_SIZE="0.19382002601611284" MODIFIED="2015-07-12 23:34:33 +0800" MODIFIED_BY="[Empty name]" ORDER="357" O_E="0.0" SE="0.7348469228349535" STUDY_ID="STD-Ciccone-2010" TOTAL_1="25" TOTAL_2="29" VAR="0.54" WEIGHT="7.215589309386379"/>
<DICH_DATA CI_END="1.8762105455543776" CI_START="0.6722120384983932" EFFECT_SIZE="1.1230366492146597" ESTIMABLE="YES" EVENTS_1="52" EVENTS_2="24" LOG_CI_END="0.27328157265802544" LOG_CI_START="-0.17249371411199443" LOG_EFFECT_SIZE="0.05039392927301553" MODIFIED="2015-07-12 23:34:33 +0800" MODIFIED_BY="[Empty name]" ORDER="356" O_E="0.0" SE="0.26185061007196714" STUDY_ID="STD-Broderick-2013" TOTAL_1="434" TOTAL_2="222" VAR="0.06856574199506137" WEIGHT="68.06852573507115"/>
<DICH_DATA CI_END="2.9359206566443934" CI_START="0.5717304024020136" EFFECT_SIZE="1.2955906369080021" ESTIMABLE="YES" EVENTS_1="14" EVENTS_2="11" LOG_CI_END="0.4677443145794788" LOG_CI_START="-0.24280871307807148" LOG_EFFECT_SIZE="0.11246780075070362" MODIFIED="2015-07-12 23:34:33 +0800" MODIFIED_BY="[Empty name]" ORDER="358" O_E="0.0" SE="0.41738236574025817" STUDY_ID="STD-Ciccone-2013" TOTAL_1="181" TOTAL_2="181" VAR="0.1742080392309346" WEIGHT="24.715884955542478"/>
</DICH_OUTCOME>
<DICH_OUTCOME CHI2="2.659795461069809" CI_END="1.3280135572293688" CI_START="0.7065076856281982" CI_STUDY="95" CI_TOTAL="95" DF="2" EFFECT_MEASURE="OR" EFFECT_SIZE="0.9686339787561616" ESTIMABLE="YES" EVENTS_1="121" EVENTS_2="79" I2="24.806248101665286" I2_Q="0.0" ID="CMP-003.04" LOG_CI_END="0.12320250861622402" LOG_CI_START="-0.15088310938830102" LOG_EFFECT_SIZE="-0.013840300386038477" METHOD="MH" MODIFIED="2015-07-25 19:34:23 +0800" MODIFIED_BY="[Empty name]" NO="4" P_CHI2="0.2645044819439567" P_Q="1.0" P_Z="0.8430906566814106" Q="0.0" RANDOM="NO" SCALE="100.0" SORT_BY="YEAR" STUDIES="3" SUBGROUPS="NO" SUBGROUP_TEST="YES" SWAP_EVENTS="NO" TAU2="0.0" TOTALS="YES" TOTAL_1="679" TOTAL_2="457" WEIGHT="100.0" Z="0.19794172703657426">
<NAME>Death from all causes within 90 days</NAME>
<GROUP_LABEL_1>Endovascular treatment</GROUP_LABEL_1>
<GROUP_LABEL_2>Standard medical care</GROUP_LABEL_2>
<GRAPH_LABEL_1>Favours Control</GRAPH_LABEL_1>
<GRAPH_LABEL_2>Favours Intervention</GRAPH_LABEL_2>
<DICH_DATA CI_END="1.7634357145426056" CI_START="0.30038426645044347" EFFECT_SIZE="0.727810650887574" ESTIMABLE="YES" EVENTS_1="12" EVENTS_2="13" LOG_CI_END="0.24635963223243248" LOG_CI_START="-0.5223228185809836" LOG_EFFECT_SIZE="-0.13798159317427558" MODIFIED="2015-07-12 23:34:42 +0800" MODIFIED_BY="[Empty name]" ORDER="366" O_E="0.0" SE="0.45152787664729904" STUDY_ID="STD-Kidwell-2013" TOTAL_1="64" TOTAL_2="54" VAR="0.2038774233896185" WEIGHT="14.644609724897371"/>
<DICH_DATA CI_END="2.880553277075527" CI_START="0.8010093510460907" EFFECT_SIZE="1.5189964157706093" ESTIMABLE="YES" EVENTS_1="26" EVENTS_2="18" LOG_CI_END="0.45947591210062527" LOG_CI_START="-0.09636241389826886" LOG_EFFECT_SIZE="0.18155674910117822" MODIFIED="2015-07-12 23:34:42 +0800" MODIFIED_BY="[Empty name]" ORDER="363" O_E="0.0" SE="0.3265021841358388" STUDY_ID="STD-Ciccone-2013" TOTAL_1="181" TOTAL_2="181" VAR="0.1066036762454732" WEIGHT="19.70192885363494"/>
<DICH_DATA CI_END="1.2777186560689666" CI_START="0.57507268209799" EFFECT_SIZE="0.8571937321937322" ESTIMABLE="YES" EVENTS_1="83" EVENTS_2="48" LOG_CI_END="0.10643523600704148" LOG_CI_START="-0.24027726237251684" LOG_EFFECT_SIZE="-0.06692101318273769" MODIFIED="2015-07-12 23:34:42 +0800" MODIFIED_BY="[Empty name]" ORDER="361" O_E="0.0" SE="0.20366063780269894" STUDY_ID="STD-Broderick-2013" TOTAL_1="434" TOTAL_2="222" VAR="0.04147765539020213" WEIGHT="65.65346142146768"/>
</DICH_OUTCOME>
</COMPARISON>
<COMPARISON ID="CMP-004" MODIFIED="2015-07-18 00:14:32 +0800" MODIFIED_BY="[Empty name]" NO="4">
<NAME>Endovascular treatment with second-generation thrombectomy devices</NAME>
<DICH_OUTCOME CHI2="4.922563498060647" CI_END="0.24067628011040926" CI_START="0.13942372714941026" CI_STUDY="95" CI_TOTAL="95" DF="4" EFFECT_MEASURE="RD" EFFECT_SIZE="0.19005000362990976" ESTIMABLE="YES" EVENTS_1="292" EVENTS_2="170" I2="18.741525597874187" I2_Q="100.0" ID="CMP-004.01" LOG_CI_END="-0.6185667095786171" LOG_CI_START="-0.8556633116526877" LOG_EFFECT_SIZE="-0.7211321177659563" METHOD="MH" MODIFIED="2015-07-16 09:06:13 +0800" MODIFIED_BY="[Empty name]" NO="1" P_CHI2="0.2953357043477933" P_Q="0.0" P_Z="1.8715556153872169E-13" Q="1.1546349146481055E-30" RANDOM="NO" SCALE="1.0" SORT_BY="EFFECT_SIZE" STUDIES="5" SUBGROUPS="NO" SUBGROUP_TEST="YES" SWAP_EVENTS="NO" TAU2="0.0" TOTALS="YES" TOTAL_1="633" TOTAL_2="645" WEIGHT="100.00000000000001" Z="7.357664601697658">
<NAME>mRS score of 0 to 2</NAME>
<GROUP_LABEL_1>Endovascular treatment</GROUP_LABEL_1>
<GROUP_LABEL_2>Standard medical care</GROUP_LABEL_2>
<GRAPH_LABEL_1>Favours Control</GRAPH_LABEL_1>
<GRAPH_LABEL_2>Favours Intervention</GRAPH_LABEL_2>
<DICH_DATA CI_END="0.2116337302277942" CI_START="0.05870431288355264" EFFECT_SIZE="0.13516902155567342" ESTIMABLE="YES" EVENTS_1="76" EVENTS_2="51" LOG_CI_END="0.0" LOG_CI_START="0.0" LOG_EFFECT_SIZE="0.0" MODIFIED="2015-07-12 23:39:40 +0800" MODIFIED_BY="[Empty name]" ORDER="337" O_E="0.0" SE="0.0390133233443393" STUDY_ID="STD-Berkhemer-2015" TOTAL_1="233" TOTAL_2="267" VAR="0.00152203939836997" WEIGHT="39.04574972186678"/>
<DICH_DATA CI_END="0.28464416817104526" CI_START="0.026035443479440146" EFFECT_SIZE="0.1553398058252427" ESTIMABLE="YES" EVENTS_1="45" EVENTS_2="29" LOG_CI_END="0.0" LOG_CI_START="0.0" LOG_EFFECT_SIZE="0.0" MODIFIED="2015-07-12 23:39:40 +0800" MODIFIED_BY="[Empty name]" ORDER="343" O_E="0.0" SE="0.06597282570788997" STUDY_ID="STD-Jovin-2015" TOTAL_1="103" TOTAL_2="103" VAR="0.004352413731883627" WEIGHT="16.161580031474653"/>
<DICH_DATA CI_END="0.34400016057626465" CI_START="0.1319414355743908" EFFECT_SIZE="0.23797079807532773" ESTIMABLE="YES" EVENTS_1="87" EVENTS_2="43" LOG_CI_END="0.0" LOG_CI_START="0.0" LOG_EFFECT_SIZE="0.0" MODIFIED="2015-07-12 23:39:40 +0800" MODIFIED_BY="[Empty name]" ORDER="342" O_E="0.0" SE="0.05409760757712029" STUDY_ID="STD-Goyal-2015" TOTAL_1="164" TOTAL_2="147" VAR="0.002926551145568102" WEIGHT="24.326374139093492"/>
<DICH_DATA CI_END="0.3844886749079035" CI_START="0.10991553839031895" EFFECT_SIZE="0.24720210664911124" ESTIMABLE="YES" EVENTS_1="59" EVENTS_2="33" LOG_CI_END="0.0" LOG_CI_START="0.0" LOG_EFFECT_SIZE="0.0" MODIFIED="2015-07-12 23:39:40 +0800" MODIFIED_BY="[Empty name]" ORDER="345" O_E="0.0" SE="0.07004545458064088" STUDY_ID="STD-Saver-2015" TOTAL_1="98" TOTAL_2="93" VAR="0.004906365707408624" WEIGHT="14.974497067743606"/>
<DICH_DATA CI_END="0.5350584678364672" CI_START="0.09351296073496146" EFFECT_SIZE="0.3142857142857143" ESTIMABLE="YES" EVENTS_1="25" EVENTS_2="14" LOG_CI_END="0.0" LOG_CI_START="0.0" LOG_EFFECT_SIZE="0.0" MODIFIED="2015-07-12 23:39:40 +0800" MODIFIED_BY="[Empty name]" ORDER="339" O_E="0.0" SE="0.11264122978390426" STUDY_ID="STD-Campbell-2015" TOTAL_1="35" TOTAL_2="35" VAR="0.01268804664723032" WEIGHT="5.491799039821483"/>
</DICH_OUTCOME>
<DICH_OUTCOME CHI2="6.0513764201938125" CI_END="0.027311422713561885" CI_START="-0.018305980367544904" CI_STUDY="95" CI_TOTAL="95" DF="4" EFFECT_MEASURE="RD" EFFECT_SIZE="0.004502721173008489" ESTIMABLE="YES" EVENTS_1="29" EVENTS_2="28" I2="33.89933591551575" I2_Q="0.0" ID="CMP-004.02" LOG_CI_END="-1.5636556758926474" LOG_CI_START="NaN" LOG_EFFECT_SIZE="-2.3465249455027632" METHOD="MH" MODIFIED="2015-07-16 09:08:15 +0800" MODIFIED_BY="[Empty name]" NO="2" P_CHI2="0.19534430335430486" P_Q="1.0" P_Z="0.6988145090728046" Q="0.0" RANDOM="NO" SCALE="1.0" SORT_BY="YEAR" STUDIES="5" SUBGROUPS="NO" SUBGROUP_TEST="YES" SWAP_EVENTS="NO" TAU2="0.0" TOTALS="YES" TOTAL_1="634" TOTAL_2="652" WEIGHT="100.00000000000001" Z="0.3869212509020566">
<NAME>Symptomatic intracranial hemorrhage within 90 days</NAME>
<GROUP_LABEL_1>Endovascular treatment</GROUP_LABEL_1>
<GROUP_LABEL_2>Standard medical care</GROUP_LABEL_2>
<GRAPH_LABEL_1>Favours control</GRAPH_LABEL_1>
<GRAPH_LABEL_2>Favours Intervention</GRAPH_LABEL_2>
<DICH_DATA CI_END="0.07844873854441631" CI_START="-0.02019631135995028" EFFECT_SIZE="0.02912621359223301" ESTIMABLE="YES" EVENTS_1="5" EVENTS_2="2" LOG_CI_END="0.0" LOG_CI_START="0.0" LOG_EFFECT_SIZE="0.0" MODIFIED="2015-07-12 23:39:47 +0800" MODIFIED_BY="[Empty name]" ORDER="352" O_E="0.0" SE="0.025165015960105935" STUDY_ID="STD-Jovin-2015" TOTAL_1="103" TOTAL_2="103" VAR="6.332780282723864E-4" WEIGHT="16.056511611817495"/>
<DICH_DATA CI_END="0.048174646366458754" CI_START="-0.028780706972519363" EFFECT_SIZE="0.009696969696969693" ESTIMABLE="YES" EVENTS_1="6" EVENTS_2="4" LOG_CI_END="0.0" LOG_CI_START="0.0" LOG_EFFECT_SIZE="0.0" MODIFIED="2015-07-12 23:39:47 +0800" MODIFIED_BY="[Empty name]" ORDER="351" O_E="0.0" SE="0.019631828427969115" STUDY_ID="STD-Goyal-2015" TOTAL_1="165" TOTAL_2="150" VAR="3.854086874252163E-4" WEIGHT="24.4967583536744"/>
<DICH_DATA CI_END="0.03427422619192442" CI_START="-0.1485599404776387" EFFECT_SIZE="-0.05714285714285714" ESTIMABLE="YES" EVENTS_1="0" EVENTS_2="2" LOG_CI_END="0.0" LOG_CI_START="0.0" LOG_EFFECT_SIZE="0.0" MODIFIED="2015-07-12 23:39:47 +0800" MODIFIED_BY="[Empty name]" ORDER="348" O_E="0.0" SE="0.04664222611020807" STUDY_ID="STD-Campbell-2015" TOTAL_1="35" TOTAL_2="35" VAR="0.002175497256515775" WEIGHT="5.456096178772935"/>
<DICH_DATA CI_END="0.008377806088842803" CI_START="-0.0702334761919356" EFFECT_SIZE="-0.030927835051546393" ESTIMABLE="YES" EVENTS_1="0" EVENTS_2="3" LOG_CI_END="0.0" LOG_CI_START="0.0" LOG_EFFECT_SIZE="0.0" MODIFIED="2015-07-12 23:39:47 +0800" MODIFIED_BY="[Empty name]" ORDER="354" O_E="0.0" SE="0.02005426704287787" STUDY_ID="STD-Saver-2015" TOTAL_1="98" TOTAL_2="97" VAR="4.0217362662705745E-4" WEIGHT="15.198725355433117"/>
<DICH_DATA CI_END="0.05867167612944307" CI_START="-0.031506062331240176" EFFECT_SIZE="0.013582806899101449" ESTIMABLE="YES" EVENTS_1="18" EVENTS_2="17" LOG_CI_END="0.0" LOG_CI_START="0.0" LOG_EFFECT_SIZE="0.0" MODIFIED="2015-07-12 23:39:47 +0800" MODIFIED_BY="[Empty name]" ORDER="346" O_E="0.0" SE="0.02300494783883626" STUDY_ID="STD-Berkhemer-2015" TOTAL_1="233" TOTAL_2="267" VAR="5.29227625067577E-4" WEIGHT="38.791908500302064"/>
</DICH_OUTCOME>
<DICH_OUTCOME CHI2="1.6878437749505313" CI_END="1.7743605436868792" CI_START="0.6783953107192949" CI_STUDY="95" CI_TOTAL="95" DF="1" EFFECT_MEASURE="OR" EFFECT_SIZE="1.0971407714429893" ESTIMABLE="YES" EVENTS_1="37" EVENTS_2="38" I2="40.75281048867755" I2_Q="0.0" ID="CMP-004.03" LOG_CI_END="0.24904187154089114" LOG_CI_START="-0.1685171627203474" LOG_EFFECT_SIZE="0.04026235441027189" METHOD="MH" MODIFIED="2015-07-12 23:41:17 +0800" MODIFIED_BY="[Empty name]" NO="3" P_CHI2="0.19388553336708503" P_Q="1.0" P_Z="0.7054515627764946" Q="0.0" RANDOM="NO" SCALE="100.0" SORT_BY="YEAR" STUDIES="2" SUBGROUPS="NO" SUBGROUP_TEST="YES" SWAP_EVENTS="NO" TAU2="0.0" TOTALS="YES" TOTAL_1="336" TOTAL_2="370" WEIGHT="99.99999999999999" Z="0.3779717745373936">
<NAME>Death from all causes within 7 days</NAME>
<GROUP_LABEL_1>Endovascular treatment</GROUP_LABEL_1>
<GROUP_LABEL_2>Standard medical care</GROUP_LABEL_2>
<GRAPH_LABEL_1>Favours Control</GRAPH_LABEL_1>
<GRAPH_LABEL_2>Favours Intervention</GRAPH_LABEL_2>
<DICH_DATA CI_END="6.397418036295021" CI_START="0.694290967383237" EFFECT_SIZE="2.10752688172043" ESTIMABLE="YES" EVENTS_1="10" EVENTS_2="5" LOG_CI_END="0.8060047304149764" LOG_CI_START="-0.15845848480989463" LOG_EFFECT_SIZE="0.3237731228025409" MODIFIED="2015-07-12 23:39:54 +0800" MODIFIED_BY="[Empty name]" ORDER="359" O_E="0.0" SE="0.5665304667930015" STUDY_ID="STD-Jovin-2015" TOTAL_1="103" TOTAL_2="103" VAR="0.3209567698046961" WEIGHT="14.238576068903685"/>
<DICH_DATA CI_END="1.5980112718087314" CI_START="0.5405266165498191" EFFECT_SIZE="0.9293909973521624" ESTIMABLE="YES" EVENTS_1="27" EVENTS_2="33" LOG_CI_END="0.20357983834910418" LOG_CI_START="-0.2671829157049257" LOG_EFFECT_SIZE="-0.03180153867791075" MODIFIED="2015-07-12 23:39:54 +0800" MODIFIED_BY="[Empty name]" ORDER="355" O_E="0.0" SE="0.2765283720445525" STUDY_ID="STD-Berkhemer-2015" TOTAL_1="233" TOTAL_2="267" VAR="0.07646794054561044" WEIGHT="85.7614239310963"/>
</DICH_OUTCOME>
<DICH_OUTCOME CHI2="5.377966501839864" CI_END="0.014605081108376463" CI_START="-0.06541549286413591" CI_STUDY="95" CI_TOTAL="95" DF="4" EFFECT_MEASURE="RD" EFFECT_SIZE="-0.025405205877879724" ESTIMABLE="YES" EVENTS_1="92" EVENTS_2="112" I2="25.622444865888355" I2_Q="0.0" ID="CMP-004.04" LOG_CI_END="-1.8354960268573246" LOG_CI_START="NaN" LOG_EFFECT_SIZE="NaN" METHOD="MH" MODIFIED="2015-07-16 09:08:57 +0800" MODIFIED_BY="[Empty name]" NO="4" P_CHI2="0.2506665568427664" P_Q="1.0" P_Z="0.2133111520704779" Q="0.0" RANDOM="NO" SCALE="1.0" SORT_BY="YEAR" STUDIES="5" SUBGROUPS="NO" SUBGROUP_TEST="YES" SWAP_EVENTS="NO" TAU2="0.0" TOTALS="YES" TOTAL_1="633" TOTAL_2="649" WEIGHT="100.00000000000001" Z="1.2445121565254929">
<NAME>Death from all causes within 90 days</NAME>
<GROUP_LABEL_1>Endovascular treatment</GROUP_LABEL_1>
<GROUP_LABEL_2>Standard medical care</GROUP_LABEL_2>
<GRAPH_LABEL_1>Favours Control</GRAPH_LABEL_1>
<GRAPH_LABEL_2>Favours Intervention</GRAPH_LABEL_2>
<DICH_DATA CI_END="0.047461738550349714" CI_START="-0.2760331671217783" EFFECT_SIZE="-0.1142857142857143" ESTIMABLE="YES" EVENTS_1="3" EVENTS_2="7" LOG_CI_END="0.0" LOG_CI_START="0.0" LOG_EFFECT_SIZE="0.0" MODIFIED="2015-07-12 23:39:59 +0800" MODIFIED_BY="[Empty name]" ORDER="362" O_E="0.0" SE="0.08252572706024563" STUDY_ID="STD-Campbell-2015" TOTAL_1="35" TOTAL_2="35" VAR="0.006810495626822158" WEIGHT="5.474080337211282"/>
<DICH_DATA CI_END="0.05508784560511108" CI_START="-0.11883705662972711" EFFECT_SIZE="-0.031874605512308016" ESTIMABLE="YES" EVENTS_1="9" EVENTS_2="12" LOG_CI_END="0.0" LOG_CI_START="0.0" LOG_EFFECT_SIZE="0.0" MODIFIED="2015-07-12 23:39:59 +0800" MODIFIED_BY="[Empty name]" ORDER="367" O_E="0.0" SE="0.04436941280725963" STUDY_ID="STD-Saver-2015" TOTAL_1="98" TOTAL_2="97" VAR="0.001968644792861015" WEIGHT="15.248822764990607"/>
<DICH_DATA CI_END="0.13161646313103786" CI_START="-0.0733640359465718" EFFECT_SIZE="0.029126213592233025" ESTIMABLE="YES" EVENTS_1="19" EVENTS_2="16" LOG_CI_END="0.0" LOG_CI_START="0.0" LOG_EFFECT_SIZE="0.0" MODIFIED="2015-07-12 23:39:59 +0800" MODIFIED_BY="[Empty name]" ORDER="365" O_E="0.0" SE="0.05229190451826402" STUDY_ID="STD-Jovin-2015" TOTAL_1="103" TOTAL_2="103" VAR="0.002734443278147241" WEIGHT="16.10943642093606"/>
<DICH_DATA CI_END="0.0737406746157941" CI_START="-0.06309946968419035" EFFECT_SIZE="0.005320602465801877" ESTIMABLE="YES" EVENTS_1="44" EVENTS_2="49" LOG_CI_END="0.0" LOG_CI_START="0.0" LOG_EFFECT_SIZE="0.0" MODIFIED="2015-07-12 23:39:59 +0800" MODIFIED_BY="[Empty name]" ORDER="360" O_E="0.0" SE="0.03490884153468177" STUDY_ID="STD-Berkhemer-2015" TOTAL_1="233" TOTAL_2="267" VAR="0.0012186272172935227" WEIGHT="38.91977278380012"/>
<DICH_DATA CI_END="-0.008040485017169696" CI_START="-0.16559482276447954" EFFECT_SIZE="-0.08681765389082462" ESTIMABLE="YES" EVENTS_1="17" EVENTS_2="28" LOG_CI_END="0.0" LOG_CI_START="0.0" LOG_EFFECT_SIZE="0.0" MODIFIED="2015-07-12 23:39:59 +0800" MODIFIED_BY="[Empty name]" ORDER="364" O_E="0.0" SE="0.04019317165776472" STUDY_ID="STD-Goyal-2015" TOTAL_1="164" TOTAL_2="147" VAR="0.0016154910479105411" WEIGHT="24.247887693061937"/>
</DICH_OUTCOME>
</COMPARISON>
<COMPARISON ID="CMP-005" MODIFIED="2016-02-12 07:33:17 +0800" MODIFIED_BY="[Empty name]" NO="5">
<NAME>Subgroup analyses</NAME>
<DICH_OUTCOME CHI2="1.4098470939960785" CI_END="3.4857192427360952" CI_START="1.855271524982899" CI_STUDY="95" CI_TOTAL="95" DF="5" EFFECT_MEASURE="OR" EFFECT_SIZE="2.543020970250389" ESTIMABLE="YES" EVENTS_1="184" EVENTS_2="106" I2="0.0" I2_Q="0.0" ID="CMP-005.01" LOG_CI_END="0.5422924039326618" LOG_CI_START="0.26840747900348116" LOG_EFFECT_SIZE="0.4053499414680714" METHOD="MH" MODIFIED="2015-07-25 19:43:56 +0800" MODIFIED_BY="[Empty name]" NO="1" P_CHI2="0.9232331003097582" P_Q="0.4053923714811817" P_Z="6.572546936931723E-9" Q="0.6922740407594634" RANDOM="NO" SCALE="100.0" SORT_BY="YEAR" STUDIES="3" SUBGROUPS="YES" SUBGROUP_TEST="YES" SWAP_EVENTS="NO" TAU2="0.0" TOTALS="YES" TOTAL_1="351" TOTAL_2="344" WEIGHT="100.00000000000001" Z="5.801497009141839">
<NAME>mRS 0-2 subgroup</NAME>
<GROUP_LABEL_1>Endovascular treatment</GROUP_LABEL_1>
<GROUP_LABEL_2>standard medical care</GROUP_LABEL_2>
<GRAPH_LABEL_1>Favours Control</GRAPH_LABEL_1>
<GRAPH_LABEL_2>Favours Intervention</GRAPH_LABEL_2>
<DICH_SUBGROUP CHI2="0.5549339679945935" CI_END="3.7620409999833986" CI_START="1.0996998406301453" DF="2" EFFECT_SIZE="2.0339901396333797" ESTIMABLE="YES" EVENTS_1="40" EVENTS_2="23" I2="0.0" ID="CMP-005.01.05" LOG_CI_END="0.5754235243269383" LOG_CI_START="0.041274162115743744" LOG_EFFECT_SIZE="0.30834884322134104" MODIFIED="2015-07-25 19:43:54 +0800" MODIFIED_BY="[Empty name]" NO="5" P_CHI2="0.7577006001502539" P_Z="0.02364431749636068" STUDIES="3" TAU2="0.0" TOTAL_1="102" TOTAL_2="96" WEIGHT="29.591383699793866" Z="2.262860054298686">
<NAME>ASPECTS 5-7</NAME>
<DICH_DATA CI_END="0.0" CI_START="0.0" EFFECT_SIZE="0.0" ESTIMABLE="NO" EVENTS_1="41" EVENTS_2="16" EXCLUDED="YES" LOG_CI_END="0.0" LOG_CI_START="0.0" LOG_EFFECT_SIZE="0.0" MODIFIED="2015-07-25 19:43:54 +0800" MODIFIED_BY="[Empty name]" ORDER="167" O_E="0.0" SE="0.0" STUDY_ID="STD-Broderick-2013" TOTAL_1="130" TOTAL_2="56" VAR="0.0" WEIGHT="0.0"/>
<DICH_DATA CI_END="10.533800459462821" CI_START="0.681116461771772" EFFECT_SIZE="2.6785714285714284" ESTIMABLE="YES" EVENTS_1="10" EVENTS_2="4" LOG_CI_END="1.0225850873103366" LOG_CI_START="-0.1667786232113749" LOG_EFFECT_SIZE="0.4279032320494808" MODIFIED="2015-07-13 01:11:41 +0800" MODIFIED_BY="[Empty name]" ORDER="184" O_E="0.0" SE="0.6986381310057719" STUDY_ID="STD-Saver-2015" TOTAL_1="24" TOTAL_2="19" VAR="0.4880952380952381" WEIGHT="5.340196105442252"/>
<DICH_DATA CI_END="8.511287008888438" CI_START="0.7673180555080099" EFFECT_SIZE="2.5555555555555554" ESTIMABLE="YES" EVENTS_1="10" EVENTS_2="6" LOG_CI_END="0.9299952355953977" LOG_CI_START="-0.11502458243886178" LOG_EFFECT_SIZE="0.40748532657826797" MODIFIED="2015-07-13 01:11:41 +0800" MODIFIED_BY="[Empty name]" ORDER="186" O_E="0.0" SE="0.6138498140448513" STUDY_ID="STD-Goyal-2015" TOTAL_1="25" TOTAL_2="29" VAR="0.37681159420289856" WEIGHT="6.834179539702882"/>
<DICH_DATA CI_END="3.7979101779308833" CI_START="0.7010303272491508" EFFECT_SIZE="1.6317016317016317" ESTIMABLE="YES" EVENTS_1="20" EVENTS_2="13" LOG_CI_END="0.5795446892871865" LOG_CI_START="-0.15426319362812133" LOG_EFFECT_SIZE="0.2126407478295326" MODIFIED="2015-07-13 01:11:41 +0800" MODIFIED_BY="[Empty name]" ORDER="188" O_E="0.0" SE="0.431042382832055" STUDY_ID="STD-Jovin-2015" TOTAL_1="53" TOTAL_2="48" VAR="0.18579753579753583" WEIGHT="17.417008054648733"/>
</DICH_SUBGROUP>
<DICH_SUBGROUP CHI2="0.15919230826716418" CI_END="3.981471671083943" CI_START="1.9090455724505664" DF="2" EFFECT_SIZE="2.756956812414761" ESTIMABLE="YES" EVENTS_1="144" EVENTS_2="83" I2="0.0" ID="CMP-005.01.06" LOG_CI_END="0.6000436299867515" LOG_CI_START="0.2808162959303728" LOG_EFFECT_SIZE="0.4404299629585622" MODIFIED="2015-07-25 19:43:56 +0800" MODIFIED_BY="[Empty name]" NO="6" P_CHI2="0.9234892433109199" P_Z="6.365189254118988E-8" STUDIES="3" TAU2="0.0" TOTAL_1="249" TOTAL_2="248" WEIGHT="70.40861630020615" Z="5.408226508314211">
<NAME>ASPECTS 8-10</NAME>
<DICH_DATA CI_END="0.0" CI_START="0.0" EFFECT_SIZE="0.0" ESTIMABLE="NO" EVENTS_1="125" EVENTS_2="62" EXCLUDED="YES" LOG_CI_END="0.0" LOG_CI_START="0.0" LOG_EFFECT_SIZE="0.0" MODIFIED="2015-07-25 19:43:56 +0800" MODIFIED_BY="[Empty name]" ORDER="168" O_E="0.0" SE="0.0" STUDY_ID="STD-Broderick-2013" TOTAL_1="247" TOTAL_2="131" VAR="0.0" WEIGHT="0.0"/>
<DICH_DATA CI_END="6.003596855080492" CI_START="1.5216608473854771" EFFECT_SIZE="3.022488755622189" ESTIMABLE="YES" EVENTS_1="48" EVENTS_2="29" LOG_CI_END="0.7784115214306099" LOG_CI_START="0.1823178662832675" LOG_EFFECT_SIZE="0.4803646938569387" MODIFIED="2015-07-13 01:11:41 +0800" MODIFIED_BY="[Empty name]" ORDER="185" O_E="0.0" SE="0.35014836374473035" STUDY_ID="STD-Saver-2015" TOTAL_1="71" TOTAL_2="71" VAR="0.12260387663311201" WEIGHT="19.26083557597953"/>
<DICH_DATA CI_END="5.444773790380008" CI_START="1.0912126892208922" EFFECT_SIZE="2.4375" ESTIMABLE="YES" EVENTS_1="25" EVENTS_2="16" LOG_CI_END="0.7359798411844531" LOG_CI_START="0.03790940755669564" LOG_EFFECT_SIZE="0.3869446243705744" MODIFIED="2015-07-13 01:11:41 +0800" MODIFIED_BY="[Empty name]" ORDER="189" O_E="0.0" SE="0.4100500282173209" STUDY_ID="STD-Jovin-2015" TOTAL_1="50" TOTAL_2="55" VAR="0.16814102564102565" WEIGHT="15.620981805035157"/>
<DICH_DATA CI_END="4.622136616092438" CI_START="1.6402709267742757" EFFECT_SIZE="2.7534626038781163" ESTIMABLE="YES" EVENTS_1="71" EVENTS_2="38" LOG_CI_END="0.664842777737259" LOG_CI_START="0.21491558724605186" LOG_EFFECT_SIZE="0.43987918249165536" MODIFIED="2015-07-13 01:11:41 +0800" MODIFIED_BY="[Empty name]" ORDER="187" O_E="0.0" SE="0.26428945887004734" STUDY_ID="STD-Goyal-2015" TOTAL_1="128" TOTAL_2="122" VAR="0.06984891806982244" WEIGHT="35.52679891919146"/>
</DICH_SUBGROUP>
</DICH_OUTCOME>
<DICH_OUTCOME CHI2="0.20896436161287535" CI_END="0.3201592806158013" CI_START="0.15243648145142935" CI_STUDY="95" CI_TOTAL="95" DF="3" EFFECT_MEASURE="RD" EFFECT_SIZE="0.23629788103361532" ESTIMABLE="YES" EVENTS_1="145" EVENTS_2="76" I2="0.0" I2_Q="0.0" ID="CMP-005.02" LOG_CI_END="-0.49463390454787776" LOG_CI_START="-0.8169110841970634" LOG_EFFECT_SIZE="-0.62654017282186" METHOD="MH" MODIFIED="2015-07-22 16:34:16 +0800" MODIFIED_BY="[Empty name]" NO="2" P_CHI2="0.976129345245536" P_Q="0.6542363809337308" P_Z="3.3396581156447806E-8" Q="0.2006007544993004" RANDOM="NO" SCALE="1.0" SORT_BY="STUDY" STUDIES="2" SUBGROUPS="YES" SUBGROUP_TEST="YES" SWAP_EVENTS="NO" TAU2="0.0" TOTALS="YES" TOTAL_1="262" TOTAL_2="239" WEIGHT="100.0" Z="5.5226282742292385">
<NAME>mRS 0-2 subgroup</NAME>
<GROUP_LABEL_1>Endovascular treatment</GROUP_LABEL_1>
<GROUP_LABEL_2>standard medical care</GROUP_LABEL_2>
<GRAPH_LABEL_1>Favours [experimental]</GRAPH_LABEL_1>
<GRAPH_LABEL_2>Favours [control]</GRAPH_LABEL_2>
<DICH_SUBGROUP CHI2="0.005677611320153897" CI_END="0.3710825128994535" CI_START="0.1382843811345554" DF="1" EFFECT_SIZE="0.25468344701700446" ESTIMABLE="YES" EVENTS_1="81" EVENTS_2="42" I2="0.0" ID="CMP-005.02.03" LOG_CI_END="-0.430529511105849" LOG_CI_START="-0.8592268695662753" LOG_EFFECT_SIZE="-0.5939992808031177" MODIFIED="2015-07-13 01:18:34 +0800" MODIFIED_BY="[Empty name]" NO="3" P_CHI2="0.9399362994014692" P_Z="1.7993257290909815E-5" STUDIES="2" TAU2="0.0" TOTAL_1="137" TOTAL_2="124" WEIGHT="52.064970884562115" Z="4.288439772497435">
<NAME>time from stroke onset to randomization within 3 hours</NAME>
<DICH_DATA CI_END="0.4037980952589386" CI_START="0.11243567097482754" EFFECT_SIZE="0.2581168831168831" ESTIMABLE="YES" EVENTS_1="49" EVENTS_2="23" LOG_CI_END="0.0" LOG_CI_START="0.0" LOG_EFFECT_SIZE="0.0" MODIFIED="2015-07-13 01:18:34 +0800" MODIFIED_BY="[Empty name]" ORDER="182" O_E="0.0" SE="0.07432851485597201" STUDY_ID="STD-Goyal-2015" TOTAL_1="88" TOTAL_2="77" VAR="0.005524728120694451" WEIGHT="32.86593992623334"/>
<DICH_DATA CI_END="0.44231728117660923" CI_START="0.05529452950511021" EFFECT_SIZE="0.24880590534085972" ESTIMABLE="YES" EVENTS_1="32" EVENTS_2="19" LOG_CI_END="0.0" LOG_CI_START="0.0" LOG_EFFECT_SIZE="0.0" MODIFIED="2015-07-13 01:18:34 +0800" MODIFIED_BY="[Empty name]" ORDER="180" O_E="0.0" SE="0.0987321080194037" STUDY_ID="STD-Saver-2015" TOTAL_1="49" TOTAL_2="47" VAR="0.009748029153955201" WEIGHT="19.199030958328777"/>
</DICH_SUBGROUP>
<DICH_SUBGROUP CHI2="0.0016948677692601019" CI_END="0.33725330912685336" CI_START="0.0954032278982437" DF="1" EFFECT_SIZE="0.21632826851254852" ESTIMABLE="YES" EVENTS_1="64" EVENTS_2="34" I2="0.0" ID="CMP-005.02.04" LOG_CI_END="-0.47204378034106415" LOG_CI_START="-1.0204369310120507" LOG_EFFECT_SIZE="-0.6648867257904858" MODIFIED="2015-07-13 01:18:34 +0800" MODIFIED_BY="[Empty name]" NO="4" P_CHI2="0.9671613553592968" P_Z="4.5443719664439345E-4" STUDIES="2" TAU2="0.0" TOTAL_1="125" TOTAL_2="115" WEIGHT="47.93502911543788" Z="3.5062681225376306">
<NAME>time from stroke onset to randomization beyond 3 hours</NAME>
<DICH_DATA CI_END="0.3686747232798032" CI_START="0.05989670529162536" EFFECT_SIZE="0.2142857142857143" ESTIMABLE="YES" EVENTS_1="38" EVENTS_2="20" LOG_CI_END="0.0" LOG_CI_START="0.0" LOG_EFFECT_SIZE="0.0" MODIFIED="2015-07-13 01:18:34 +0800" MODIFIED_BY="[Empty name]" ORDER="183" O_E="0.0" SE="0.0787713499900456" STUDY_ID="STD-Goyal-2015" TOTAL_1="76" TOTAL_2="70" VAR="0.006204925579254257" WEIGHT="29.16187073155822"/>
<DICH_DATA CI_END="0.4139786008575078" CI_START="0.02502366671618836" EFFECT_SIZE="0.2195011337868481" ESTIMABLE="YES" EVENTS_1="26" EVENTS_2="14" LOG_CI_END="0.0" LOG_CI_START="0.0" LOG_EFFECT_SIZE="0.0" MODIFIED="2015-07-13 01:18:34 +0800" MODIFIED_BY="[Empty name]" ORDER="181" O_E="0.0" SE="0.09922502076807185" STUDY_ID="STD-Saver-2015" TOTAL_1="49" TOTAL_2="45" VAR="0.009845604746424291" WEIGHT="18.773158383879657"/>
</DICH_SUBGROUP>
</DICH_OUTCOME>
<DICH_OUTCOME CHI2="2.5424758026308885" CI_END="3.1169098346289763" CI_START="1.349353713742806" CI_STUDY="95" CI_TOTAL="95" DF="3" EFFECT_MEASURE="OR" EFFECT_SIZE="2.050808099447163" ESTIMABLE="YES" EVENTS_1="100" EVENTS_2="65" I2="0.0" I2_Q="0.0" ID="CMP-005.03" LOG_CI_END="0.4937242392709139" LOG_CI_START="0.13012580867176146" LOG_EFFECT_SIZE="0.3119250239713377" METHOD="MH" MODIFIED="2015-07-13 01:19:52 +0800" MODIFIED_BY="[Empty name]" NO="3" P_CHI2="0.4676639666192619" P_Q="0.6682196675534554" P_Z="7.714484746347056E-4" Q="0.183691699867947" RANDOM="NO" SCALE="100.0" SORT_BY="STUDY" STUDIES="2" SUBGROUPS="YES" SUBGROUP_TEST="YES" SWAP_EVENTS="NO" TAU2="0.0" TOTALS="YES" TOTAL_1="201" TOTAL_2="195" WEIGHT="100.0" Z="3.3628407683343835">
<NAME>mRS 0-2 subgroup</NAME>
<GROUP_LABEL_1>Endovascular treatment</GROUP_LABEL_1>
<GROUP_LABEL_2>standard medical care</GROUP_LABEL_2>
<GRAPH_LABEL_1>Favours Control</GRAPH_LABEL_1>
<GRAPH_LABEL_2>Favours Intervention</GRAPH_LABEL_2>
<DICH_SUBGROUP CHI2="0.883798060501251" CI_END="3.3071760416409424" CI_START="1.0800390007638452" DF="1" EFFECT_SIZE="1.8899415618912696" ESTIMABLE="YES" EVENTS_1="61" EVENTS_2="44" I2="0.0" ID="CMP-005.03.07" LOG_CI_END="0.5194573131109759" LOG_CI_START="0.03343943836723457" LOG_EFFECT_SIZE="0.2764483757391052" MODIFIED="2015-07-13 01:15:58 +0800" MODIFIED_BY="[Empty name]" NO="7" P_CHI2="0.34716363284561214" P_Z="0.02576959879078593" STUDIES="2" TAU2="0.0" TOTAL_1="102" TOTAL_2="100" WEIGHT="58.01742393672282" Z="2.2296663896114044">
<NAME>NIHSS&#8804;17</NAME>
<DICH_DATA CI_END="3.224092195819721" CI_START="0.6238158052766641" EFFECT_SIZE="1.4181818181818182" ESTIMABLE="YES" EVENTS_1="24" EVENTS_2="20" LOG_CI_END="0.5084074523524271" LOG_CI_START="-0.20494362595995402" LOG_EFFECT_SIZE="0.15173191319623658" MODIFIED="2015-07-13 01:15:58 +0800" MODIFIED_BY="[Empty name]" ORDER="193" O_E="0.0" SE="0.4190259545454799" STUDY_ID="STD-Jovin-2015" TOTAL_1="46" TOTAL_2="46" VAR="0.1755827505827506" WEIGHT="31.07892817577236"/>
<DICH_DATA CI_END="5.261471947154872" CI_START="1.1261831187051614" EFFECT_SIZE="2.4342105263157894" ESTIMABLE="YES" EVENTS_1="37" EVENTS_2="24" LOG_CI_END="0.721107259191634" LOG_CI_START="0.05160901305281083" LOG_EFFECT_SIZE="0.3863581361222224" MODIFIED="2015-07-13 01:15:58 +0800" MODIFIED_BY="[Empty name]" ORDER="190" O_E="0.0" SE="0.39326658385171176" STUDY_ID="STD-Saver-2015" TOTAL_1="56" TOTAL_2="54" VAR="0.15465860597439543" WEIGHT="26.938495760950456"/>
</DICH_SUBGROUP>
<DICH_SUBGROUP CHI2="1.4843704774069715" CI_END="4.2771296763915565" CI_START="1.20806642486858" DF="1" EFFECT_SIZE="2.2731160896130347" ESTIMABLE="YES" EVENTS_1="39" EVENTS_2="21" I2="32.63137368867052" ID="CMP-005.03.08" LOG_CI_END="0.6311524176375782" LOG_CI_START="0.08209081438509352" LOG_EFFECT_SIZE="0.35662161601133585" MODIFIED="2015-07-13 01:15:58 +0800" MODIFIED_BY="[Empty name]" NO="8" P_CHI2="0.22309231367130755" P_Z="0.010895370189024544" STUDIES="2" TAU2="0.0" TOTAL_1="99" TOTAL_2="95" WEIGHT="41.982576063277186" Z="2.5460367993326">
<NAME>NIHSS &gt;17</NAME>
<DICH_DATA CI_END="3.7397588103396244" CI_START="0.6791986305312903" EFFECT_SIZE="1.59375" ESTIMABLE="YES" EVENTS_1="17" EVENTS_2="12" LOG_CI_END="0.5728435939875723" LOG_CI_START="-0.16800319843151154" LOG_EFFECT_SIZE="0.2024201977780304" MODIFIED="2015-07-13 01:15:58 +0800" MODIFIED_BY="[Empty name]" ORDER="192" O_E="0.0" SE="0.43517707311773707" STUDY_ID="STD-Jovin-2015" TOTAL_1="57" TOTAL_2="57" VAR="0.18937908496732028" WEIGHT="27.361353035129735"/>
<DICH_DATA CI_END="9.27811787432999" CI_START="1.3540554873215946" EFFECT_SIZE="3.5444444444444443" ESTIMABLE="YES" EVENTS_1="22" EVENTS_2="9" LOG_CI_END="0.9674598857345714" LOG_CI_START="0.1316364615011413" LOG_EFFECT_SIZE="0.5495481736178562" MODIFIED="2015-07-13 01:15:58 +0800" MODIFIED_BY="[Empty name]" ORDER="191" O_E="0.0" SE="0.49096681678739373" STUDY_ID="STD-Saver-2015" TOTAL_1="42" TOTAL_2="38" VAR="0.24104841518634623" WEIGHT="14.621223028147451"/>
</DICH_SUBGROUP>
</DICH_OUTCOME>
<DICH_OUTCOME CHI2="11.85261828689462" CI_END="3.457254402826613" CI_START="0.9853308274418855" CI_STUDY="95" CI_TOTAL="95" DF="3" EFFECT_MEASURE="OR" EFFECT_SIZE="1.8456812675579304" ESTIMABLE="YES" EVENTS_1="264" EVENTS_2="129" I2="74.68913680180619" I2_Q="0.0" ID="CMP-005.04" LOG_CI_END="0.5387313383733643" LOG_CI_START="-0.006417929492353254" LOG_EFFECT_SIZE="0.26615670444050554" METHOD="MH" MODIFIED="2015-07-25 18:48:50 +0800" MODIFIED_BY="[Empty name]" NO="4" P_CHI2="0.00790547330325675" P_Q="0.5738026022835065" P_Z="0.05564373634016784" Q="0.31636152700889364" RANDOM="YES" SCALE="100.0" SORT_BY="YEAR" STUDIES="2" SUBGROUPS="YES" SUBGROUP_TEST="YES" SWAP_EVENTS="NO" TAU2="0.2907821748694449" TOTALS="YES" TOTAL_1="576" TOTAL_2="360" WEIGHT="100.0" Z="1.9138154839300223">
<NAME>mRS 0-2 subgroup</NAME>
<GROUP_LABEL_1>Endovascular treatment</GROUP_LABEL_1>
<GROUP_LABEL_2>Standard medical care</GROUP_LABEL_2>
<GRAPH_LABEL_1>Favours Control</GRAPH_LABEL_1>
<GRAPH_LABEL_2>Favours Intervention</GRAPH_LABEL_2>
<DICH_SUBGROUP CHI2="2.1876435866454256" CI_END="5.96401898528836" CI_START="0.9039390410950873" DF="1" EFFECT_SIZE="2.3218763107957443" ESTIMABLE="YES" EVENTS_1="49" EVENTS_2="18" I2="54.288714756619974" ID="CMP-005.04.01" LOG_CI_END="0.7755390172747276" LOG_CI_START="-0.04386085603865595" LOG_EFFECT_SIZE="0.3658390806180359" MODIFIED="2015-07-13 00:55:15 +0800" MODIFIED_BY="[Empty name]" NO="1" P_CHI2="0.1391220914350486" P_Z="0.08009450641754674" STUDIES="2" TAU2="0.25788228436571126" TOTAL_1="173" TOTAL_2="111" WEIGHT="41.265320969872505" Z="1.7501379863512951">
<NAME>NIHSS&#8805;20</NAME>
<DICH_DATA CI_END="3.2275900121009027" CI_START="0.7343720963801827" EFFECT_SIZE="1.5395622895622896" ESTIMABLE="YES" EVENTS_1="31" EVENTS_2="12" LOG_CI_END="0.5088783628559232" LOG_CI_START="-0.134083833193439" LOG_EFFECT_SIZE="0.18739726483124214" MODIFIED="2015-07-13 00:54:44 +0800" MODIFIED_BY="[Empty name]" ORDER="644" O_E="0.0" SE="0.377679176673596" STUDY_ID="STD-Broderick-2013" TOTAL_1="130" TOTAL_2="71" VAR="0.14264156049284535" WEIGHT="23.65883632038076"/>
<DICH_DATA CI_END="11.758062989394663" CI_START="1.415743393704765" EFFECT_SIZE="4.08" ESTIMABLE="YES" EVENTS_1="18" EVENTS_2="6" LOG_CI_END="1.0703357824284367" LOG_CI_START="0.15098454375132297" LOG_EFFECT_SIZE="0.6106601630898799" MODIFIED="2015-07-13 00:55:15 +0800" MODIFIED_BY="[Empty name]" ORDER="645" O_E="0.0" SE="0.5400314684609635" STUDY_ID="STD-Goyal-2015" TOTAL_1="43" TOTAL_2="40" VAR="0.2916339869281046" WEIGHT="17.60648464949174"/>
</DICH_SUBGROUP>
<DICH_SUBGROUP CHI2="8.211586125755995" CI_END="4.140743316954504" CI_START="0.5998514803671744" DF="1" EFFECT_SIZE="1.5760174518372705" ESTIMABLE="YES" EVENTS_1="215" EVENTS_2="111" I2="87.82208473873936" ID="CMP-005.04.02" LOG_CI_END="0.6170783095930897" LOG_CI_START="-0.22195626501867957" LOG_EFFECT_SIZE="0.19756102228720504" MODIFIED="2015-07-13 00:56:53 +0800" MODIFIED_BY="[Empty name]" NO="2" P_CHI2="0.004162409845043347" P_Z="0.356009660357966" STUDIES="2" TAU2="0.4271801948503363" TOTAL_1="403" TOTAL_2="249" WEIGHT="58.73467903012749" Z="0.9229953094865118">
<NAME>NIHSS&lt;20</NAME>
<DICH_DATA CI_END="1.4638725875030048" CI_START="0.6552508225767663" EFFECT_SIZE="0.9793894614038499" ESTIMABLE="YES" EVENTS_1="146" EVENTS_2="74" LOG_CI_END="0.16550327825761632" LOG_CI_START="-0.18359242518437408" LOG_EFFECT_SIZE="-0.009044573463378875" MODIFIED="2015-07-13 00:56:38 +0800" MODIFIED_BY="[Empty name]" ORDER="646" O_E="0.0" SE="0.20506054425342682" STUDY_ID="STD-Broderick-2013" TOTAL_1="285" TOTAL_2="143" VAR="0.042049826809511616" WEIGHT="30.809240579562893"/>
<DICH_DATA CI_END="4.514493500955511" CI_START="1.5275369440191577" EFFECT_SIZE="2.626034197462769" ESTIMABLE="YES" EVENTS_1="69" EVENTS_2="37" LOG_CI_END="0.6546090321513427" LOG_CI_START="0.18399172260666125" LOG_EFFECT_SIZE="0.419300377379002" MODIFIED="2015-07-13 00:56:53 +0800" MODIFIED_BY="[Empty name]" ORDER="647" O_E="0.0" SE="0.2764429372197994" STUDY_ID="STD-Goyal-2015" TOTAL_1="118" TOTAL_2="106" VAR="0.07642069753870996" WEIGHT="27.925438450564595"/>
</DICH_SUBGROUP>
</DICH_OUTCOME>
<DICH_OUTCOME CHI2="0.6372879011604086" CI_END="0.3185558947843016" CI_START="0.15668324609339174" CI_STUDY="95" CI_TOTAL="95" DF="3" EFFECT_MEASURE="RD" EFFECT_SIZE="0.23761957043884666" ESTIMABLE="YES" EVENTS_1="133" EVENTS_2="64" I2="0.0" I2_Q="0.0" ID="CMP-005.05" LOG_CI_END="-0.4968143540143449" LOG_CI_START="-0.8049774395121965" LOG_EFFECT_SIZE="-0.6241177935579075" METHOD="MH" MODIFIED="2015-07-16 09:21:45 +0800" MODIFIED_BY="[Empty name]" NO="5" P_CHI2="0.8878455888190319" P_Q="0.96805856585234" P_Z="8.704029939460791E-9" Q="0.0016034704125519484" RANDOM="NO" SCALE="1.0" SORT_BY="YEAR" STUDIES="2" SUBGROUPS="YES" SUBGROUP_TEST="YES" SWAP_EVENTS="NO" TAU2="0.0" TOTALS="YES" TOTAL_1="267" TOTAL_2="250" WEIGHT="100.0" Z="5.754224742084812">
<NAME>mRS 0-2 subgroup</NAME>
<GROUP_LABEL_1>Endovascular treatment</GROUP_LABEL_1>
<GROUP_LABEL_2>standard medical care</GROUP_LABEL_2>
<GRAPH_LABEL_1>Favours Control</GRAPH_LABEL_1>
<GRAPH_LABEL_2>Favours Intervention</GRAPH_LABEL_2>
<DICH_SUBGROUP CHI2="0.081195837379463" CI_END="0.33198418565932963" CI_START="0.1451610337347529" DF="1" EFFECT_SIZE="0.23857260969704128" ESTIMABLE="YES" EVENTS_1="93" EVENTS_2="49" I2="0.0" ID="CMP-005.05.01" LOG_CI_END="-0.4788826037793036" LOG_CI_START="-0.8381499477207206" LOG_EFFECT_SIZE="-0.6223794187556174" MODIFIED="2015-07-13 01:15:58 +0800" MODIFIED_BY="[Empty name]" NO="1" P_CHI2="0.7756833529481588" P_Z="5.564887909443074E-7" STUDIES="2" TAU2="0.0" TOTAL_1="189" TOTAL_2="196" WEIGHT="75.06783248731023" Z="5.005736364973722">
<NAME>IV tPA treatment</NAME>
<DICH_DATA CI_END="0.3500420900124713" CI_START="0.10576782015849379" EFFECT_SIZE="0.22790495508548253" ESTIMABLE="YES" EVENTS_1="62" EVENTS_2="34" LOG_CI_END="0.0" LOG_CI_START="0.0" LOG_EFFECT_SIZE="0.0" MODIFIED="2015-07-13 01:15:58 +0800" MODIFIED_BY="[Empty name]" ORDER="157" O_E="0.0" SE="0.06231600982997181" STUDY_ID="STD-Goyal-2015" TOTAL_1="119" TOTAL_2="116" VAR="0.003883285081129143" WEIGHT="45.89719894532113"/>
<DICH_DATA CI_END="0.399771755696377" CI_START="0.11094253001790863" EFFECT_SIZE="0.25535714285714284" ESTIMABLE="YES" EVENTS_1="31" EVENTS_2="15" LOG_CI_END="0.0" LOG_CI_START="0.0" LOG_EFFECT_SIZE="0.0" MODIFIED="2015-07-13 01:15:58 +0800" MODIFIED_BY="[Empty name]" ORDER="158" O_E="0.0" SE="0.0736822788471412" STUDY_ID="STD-Jovin-2015" TOTAL_1="70" TOTAL_2="80" VAR="0.0054290782161078716" WEIGHT="29.17063354198909"/>
</DICH_SUBGROUP>
<DICH_SUBGROUP CHI2="0.5529450496571644" CI_END="0.39686058088855725" CI_START="0.07263958110961652" DF="1" EFFECT_SIZE="0.23475008099908687" ESTIMABLE="YES" EVENTS_1="40" EVENTS_2="15" I2="0.0" ID="CMP-005.05.02" LOG_CI_END="-0.4013620362724043" LOG_CI_START="-1.1388266689240116" LOG_EFFECT_SIZE="-0.6293942492111575" MODIFIED="2015-07-13 01:15:58 +0800" MODIFIED_BY="[Empty name]" NO="2" P_CHI2="0.45711693791356545" P_Z="0.004536902289702684" STUDIES="2" TAU2="0.0" TOTAL_1="78" TOTAL_2="54" WEIGHT="24.932167512689773" Z="2.838198046639643">
<NAME>no IV tPA treatment</NAME>
<DICH_DATA CI_END="0.4096208969680847" CI_START="-0.0828751789180188" EFFECT_SIZE="0.16337285902503296" ESTIMABLE="YES" EVENTS_1="14" EVENTS_2="6" LOG_CI_END="0.0" LOG_CI_START="0.0" LOG_EFFECT_SIZE="0.0" MODIFIED="2015-07-13 01:15:58 +0800" MODIFIED_BY="[Empty name]" ORDER="160" O_E="0.0" SE="0.12563906269983777" STUDY_ID="STD-Jovin-2015" TOTAL_1="33" TOTAL_2="23" VAR="0.015785174076093762" WEIGHT="10.590167821286537"/>
<DICH_DATA CI_END="0.5027608529822948" CI_START="0.07214954128293807" EFFECT_SIZE="0.2874551971326164" ESTIMABLE="YES" EVENTS_1="26" EVENTS_2="9" LOG_CI_END="0.0" LOG_CI_START="0.0" LOG_EFFECT_SIZE="0.0" MODIFIED="2015-07-13 01:15:58 +0800" MODIFIED_BY="[Empty name]" ORDER="159" O_E="0.0" SE="0.10985184296649422" STUDY_ID="STD-Goyal-2015" TOTAL_1="45" TOTAL_2="31" VAR="0.012067427403135305" WEIGHT="14.341999691403235"/>
</DICH_SUBGROUP>
</DICH_OUTCOME>
<DICH_OUTCOME CHI2="6.222291024598219" CI_END="3.356325648178518" CI_START="1.474621521072553" CI_STUDY="95" CI_TOTAL="95" DF="3" EFFECT_MEASURE="OR" EFFECT_SIZE="2.224704482067636" ESTIMABLE="YES" EVENTS_1="104" EVENTS_2="63" I2="51.786247410475085" I2_Q="62.597253741715015" ID="CMP-005.06" LOG_CI_END="0.5258640917114149" LOG_CI_START="0.16868056783837454" LOG_EFFECT_SIZE="0.3472723297748947" METHOD="MH" MODIFIED="2016-02-12 02:30:11 +0800" MODIFIED_BY="[Empty name]" NO="6" P_CHI2="0.10128223794105007" P_Q="0.10202504072534324" P_Z="1.3831783169278273E-4" Q="2.673600470656597" RANDOM="NO" SCALE="100.0" SORT_BY="YEAR" STUDIES="2" SUBGROUPS="YES" SUBGROUP_TEST="YES" SWAP_EVENTS="NO" TAU2="0.0" TOTALS="YES" TOTAL_1="201" TOTAL_2="194" WEIGHT="100.0" Z="3.811157087010777">
<NAME>mRS 0-2 subgroup</NAME>
<GROUP_LABEL_1>Experimental</GROUP_LABEL_1>
<GROUP_LABEL_2>Control</GROUP_LABEL_2>
<GRAPH_LABEL_1>Favours Control</GRAPH_LABEL_1>
<GRAPH_LABEL_2>Favours Intervention</GRAPH_LABEL_2>
<DICH_SUBGROUP CHI2="0.43510816863191515" CI_END="5.239581596849939" CI_START="1.7362642720864359" DF="1" EFFECT_SIZE="3.0161727946674644" ESTIMABLE="YES" EVENTS_1="68" EVENTS_2="36" I2="0.0" ID="CMP-005.06.01" LOG_CI_END="0.7192966080840588" LOG_CI_START="0.23961582865951464" LOG_EFFECT_SIZE="0.4794562183717867" MODIFIED="2015-07-25 18:52:55 +0800" MODIFIED_BY="[Empty name]" NO="1" P_CHI2="0.5094930555804592" P_Z="8.925232234774491E-5" STUDIES="2" TAU2="0.0" TOTAL_1="116" TOTAL_2="111" WEIGHT="47.67949419421983" Z="3.918092867093062">
<NAME>age&lt;70</NAME>
<DICH_DATA CI_END="5.474865852382813" CI_START="1.1393966845980685" EFFECT_SIZE="2.4976076555023923" ESTIMABLE="YES" EVENTS_1="36" EVENTS_2="22" LOG_CI_END="0.7383734823644573" LOG_CI_START="0.0566749514179589" LOG_EFFECT_SIZE="0.39752421689120815" MODIFIED="2015-07-25 18:52:55 +0800" MODIFIED_BY="[Empty name]" ORDER="123" O_E="0.0" SE="0.40043309154012396" STUDY_ID="STD-Saver-2015" TOTAL_1="55" TOTAL_2="51" VAR="0.1603466608003813" WEIGHT="25.760393288987228"/>
<DICH_DATA CI_END="7.91936691098559" CI_START="1.659866225751508" EFFECT_SIZE="3.625615763546798" ESTIMABLE="YES" EVENTS_1="32" EVENTS_2="14" LOG_CI_END="0.8986904646633432" LOG_CI_START="0.22007308818522864" LOG_EFFECT_SIZE="0.559381776424286" MODIFIED="2015-07-25 18:52:10 +0800" MODIFIED_BY="[Empty name]" ORDER="122" O_E="0.0" SE="0.39862320615343466" STUDY_ID="STD-Jovin-2015" TOTAL_1="61" TOTAL_2="60" VAR="0.15890046048404366" WEIGHT="21.919100905232597"/>
</DICH_SUBGROUP>
<DICH_SUBGROUP CHI2="3.1850387987503987" CI_END="2.8107521626503313" CI_START="0.8041756218742615" DF="1" EFFECT_SIZE="1.5034421732590035" ESTIMABLE="YES" EVENTS_1="36" EVENTS_2="27" I2="68.60320821233529" ID="CMP-005.06.02" LOG_CI_END="0.44882255349127254" LOG_CI_START="-0.09464909642330854" LOG_EFFECT_SIZE="0.177086728533982" MODIFIED="2015-07-25 19:06:47 +0800" MODIFIED_BY="[Empty name]" NO="2" P_CHI2="0.07431527832373408" P_Z="0.2015023004670865" STUDIES="2" TAU2="0.0" TOTAL_1="85" TOTAL_2="83" WEIGHT="52.32050580578017" Z="1.2772832221190504">
<NAME>age &#8805;70</NAME>
<DICH_DATA CI_END="6.623431394384453" CI_START="1.0870917729867924" EFFECT_SIZE="2.683333333333333" ESTIMABLE="YES" EVENTS_1="23" EVENTS_2="12" LOG_CI_END="0.8210830422429156" LOG_CI_START="0.03626620905349657" LOG_EFFECT_SIZE="0.428674625648206" MODIFIED="2015-07-25 18:54:36 +0800" MODIFIED_BY="[Empty name]" ORDER="125" O_E="0.0" SE="0.46100529272144397" STUDY_ID="STD-Saver-2015" TOTAL_1="43" TOTAL_2="40" VAR="0.21252587991718425" WEIGHT="18.88927207216911"/>
<DICH_DATA CI_END="0.0" CI_START="0.0" EFFECT_SIZE="0.0" ESTIMABLE="NO" EVENTS_1="17" EVENTS_2="7" EXCLUDED="YES" LOG_CI_END="0.0" LOG_CI_START="0.0" LOG_EFFECT_SIZE="0.0" MODIFIED="2015-07-25 19:06:47 +0800" MODIFIED_BY="[Empty name]" ORDER="126" O_E="0.0" SE="0.0" STUDY_ID="STD-Goyal-2015" TOTAL_1="46" TOTAL_2="39" VAR="0.0" WEIGHT="0.0"/>
<DICH_DATA CI_END="2.071013328653237" CI_START="0.33809703288726956" EFFECT_SIZE="0.8367816091954023" ESTIMABLE="YES" EVENTS_1="13" EVENTS_2="15" LOG_CI_END="0.3161828939402536" LOG_CI_START="-0.4709586405514163" LOG_EFFECT_SIZE="-0.07738787330558132" MODIFIED="2015-07-25 18:54:11 +0800" MODIFIED_BY="[Empty name]" ORDER="124" O_E="0.0" SE="0.4623708337738432" STUDY_ID="STD-Jovin-2015" TOTAL_1="42" TOTAL_2="43" VAR="0.21378678792471895" WEIGHT="33.43123373361106"/>
</DICH_SUBGROUP>
</DICH_OUTCOME>
<DICH_OUTCOME CHI2="0.8538093769604556" CI_END="1.373789239765722" CI_START="0.3869853536286495" CI_STUDY="95" CI_TOTAL="95" DF="1" EFFECT_MEASURE="OR" EFFECT_SIZE="0.7291339484360686" ESTIMABLE="YES" EVENTS_1="24" EVENTS_2="18" I2="0.0" I2_Q="0.0" ID="CMP-005.07" LOG_CI_END="0.13792011043270497" LOG_CI_START="-0.4123054715666864" LOG_EFFECT_SIZE="-0.13719268056699072" METHOD="MH" MODIFIED="2016-02-12 01:42:49 +0800" MODIFIED_BY="[Empty name]" NO="7" P_CHI2="0.35547699509351716" P_Q="1.0" P_Z="0.32837572494357603" Q="0.0" RANDOM="NO" SCALE="100.0" SORT_BY="YEAR" STUDIES="2" SUBGROUPS="NO" SUBGROUP_TEST="YES" SWAP_EVENTS="NO" TAU2="0.0" TOTALS="YES" TOTAL_1="406" TOTAL_2="226" WEIGHT="100.0" Z="0.9773908071548277">
<NAME>sICH subgroup(anesthesia)</NAME>
<GROUP_LABEL_1>consious sedation</GROUP_LABEL_1>
<GROUP_LABEL_2>general anesthesia</GROUP_LABEL_2>
<GRAPH_LABEL_1>Favours GA</GRAPH_LABEL_1>
<GRAPH_LABEL_2>Favours CS</GRAPH_LABEL_2>
<DICH_DATA CI_END="1.2865665273909246" CI_START="0.25367611078300706" EFFECT_SIZE="0.5712890625" ESTIMABLE="YES" EVENTS_1="13" EVENTS_2="12" LOG_CI_END="0.10943224816918458" LOG_CI_START="-0.5957204292844476" LOG_EFFECT_SIZE="-0.2431440905576315" MODIFIED="2016-02-12 01:42:41 +0800" MODIFIED_BY="[Empty name]" ORDER="118" O_E="0.0" SE="0.414210173298312" STUDY_ID="STD-Broderick-2013" TOTAL_1="269" TOTAL_2="147" VAR="0.17157006766381766" WEIGHT="67.84452296819788"/>
<DICH_DATA CI_END="2.9920726707071594" CI_START="0.37706425340517724" EFFECT_SIZE="1.062169312169312" ESTIMABLE="YES" EVENTS_1="11" EVENTS_2="6" LOG_CI_END="0.4759721373554738" LOG_CI_START="-0.4235846378005249" LOG_EFFECT_SIZE="0.02619374977747438" MODIFIED="2016-02-12 01:42:49 +0800" MODIFIED_BY="[Empty name]" ORDER="117" O_E="0.0" SE="0.5284041026044857" STUDY_ID="STD-Berkhemer-2015" TOTAL_1="137" TOTAL_2="79" VAR="0.2792108956492518" WEIGHT="32.15547703180212"/>
</DICH_OUTCOME>
<DICH_OUTCOME CHI2="5.213280452733094" CI_END="1.4219574993315627" CI_START="0.14920900924802846" CI_STUDY="95" CI_TOTAL="95" DF="1" EFFECT_MEASURE="OR" EFFECT_SIZE="0.46061792156630915" ESTIMABLE="YES" EVENTS_1="38" EVENTS_2="46" I2="80.81821975497704" I2_Q="0.0" ID="CMP-005.08" LOG_CI_END="0.1528866160269275" LOG_CI_START="-0.8262049533474052" LOG_EFFECT_SIZE="-0.33665916866023887" METHOD="MH" MODIFIED="2016-02-12 02:30:23 +0800" MODIFIED_BY="[Empty name]" NO="8" P_CHI2="0.022415050648131984" P_Q="1.0" P_Z="0.17770297899343673" Q="0.0" RANDOM="YES" SCALE="100.0" SORT_BY="YEAR" STUDIES="2" SUBGROUPS="NO" SUBGROUP_TEST="YES" SWAP_EVENTS="NO" TAU2="0.5361294251654368" TOTALS="YES" TOTAL_1="406" TOTAL_2="226" WEIGHT="100.0" Z="1.347861356953406">
<NAME>short-term mortality(anesthesia)</NAME>
<GROUP_LABEL_1>conscious sedation</GROUP_LABEL_1>
<GROUP_LABEL_2>general anesthesia</GROUP_LABEL_2>
<GRAPH_LABEL_1>Favours GA</GRAPH_LABEL_1>
<GRAPH_LABEL_2>Favours CS</GRAPH_LABEL_2>
<DICH_DATA CI_END="0.4841738303256282" CI_START="0.14718347010891425" EFFECT_SIZE="0.2669501535553981" ESTIMABLE="YES" EVENTS_1="20" EVENTS_2="34" LOG_CI_END="-0.3149986879473977" LOG_CI_START="-0.8321409620337833" LOG_EFFECT_SIZE="-0.5735698249905905" MODIFIED="2016-02-12 01:45:40 +0800" MODIFIED_BY="[Empty name]" ORDER="120" O_E="0.0" SE="0.30377193169388506" STUDY_ID="STD-Broderick-2013" TOTAL_1="269" TOTAL_2="147" VAR="0.09227738648503436" WEIGHT="52.63576534358223"/>
<DICH_DATA CI_END="1.85973538067937" CI_START="0.38351914395333575" EFFECT_SIZE="0.8445378151260504" ESTIMABLE="YES" EVENTS_1="18" EVENTS_2="12" LOG_CI_END="0.2694511534187399" LOG_CI_START="-0.41621295269078606" LOG_EFFECT_SIZE="-0.07338089963602308" MODIFIED="2016-02-12 01:45:50 +0800" MODIFIED_BY="[Empty name]" ORDER="119" O_E="0.0" SE="0.4027624900208" STUDY_ID="STD-Berkhemer-2015" TOTAL_1="137" TOTAL_2="79" VAR="0.16221762336775503" WEIGHT="47.36423465641778"/>
</DICH_OUTCOME>
<DICH_OUTCOME CHI2="3.640260717589362E-4" CI_END="2.9624900656447126" CI_START="1.4655564722392271" CI_STUDY="95" CI_TOTAL="95" DF="1" EFFECT_MEASURE="OR" EFFECT_SIZE="2.083673796363054" ESTIMABLE="YES" EVENTS_1="181" EVENTS_2="63" I2="0.0" I2_Q="100.0" ID="CMP-005.09" LOG_CI_END="0.4716569026661209" LOG_CI_START="0.16600255775183356" LOG_EFFECT_SIZE="0.31882973020897726" METHOD="MH" MODIFIED="2016-02-12 07:33:17 +0800" MODIFIED_BY="[Empty name]" NO="9" P_CHI2="0.9847777113192127" P_Q="0.0" P_Z="4.334265369209932E-5" Q="3.823702615793383E-31" RANDOM="NO" SCALE="100.0" SORT_BY="YEAR" STUDIES="2" SUBGROUPS="NO" SUBGROUP_TEST="YES" SWAP_EVENTS="NO" TAU2="0.0" TOTALS="YES" TOTAL_1="406" TOTAL_2="226" WEIGHT="100.0" Z="4.088898448902814">
<NAME>mRS 0-2 intervention group(anesthesia)</NAME>
<GROUP_LABEL_1>concious sedation</GROUP_LABEL_1>
<GROUP_LABEL_2>general anesthesia</GROUP_LABEL_2>
<GRAPH_LABEL_1>Favours GA</GRAPH_LABEL_1>
<GRAPH_LABEL_2>Favours CS</GRAPH_LABEL_2>
<DICH_DATA CI_END="3.193229668582172" CI_START="1.3660560200737866" EFFECT_SIZE="2.0885714285714285" ESTIMABLE="YES" EVENTS_1="129" EVENTS_2="45" LOG_CI_END="0.5042301556865952" LOG_CI_START="0.1354685095285744" LOG_EFFECT_SIZE="0.3198493326075848" MODIFIED="2016-02-12 07:33:03 +0800" MODIFIED_BY="[Empty name]" ORDER="166" O_E="0.0" SE="0.21661241635280962" STUDY_ID="STD-Broderick-2013" TOTAL_1="269" TOTAL_2="147" VAR="0.04692093891820294" WEIGHT="68.13266041816871"/>
<DICH_DATA CI_END="3.888207488829335" CI_START="1.1054371693426193" EFFECT_SIZE="2.073202614379085" ESTIMABLE="YES" EVENTS_1="52" EVENTS_2="18" LOG_CI_END="0.5897494323985947" LOG_CI_START="0.04353406325734026" LOG_EFFECT_SIZE="0.31664174782796745" MODIFIED="2016-02-12 07:33:17 +0800" MODIFIED_BY="[Empty name]" ORDER="165" O_E="0.0" SE="0.32084961164325654" STUDY_ID="STD-Berkhemer-2015" TOTAL_1="137" TOTAL_2="79" VAR="0.10294447329162855" WEIGHT="31.86733958183129"/>
</DICH_OUTCOME>
</COMPARISON>
</ANALYSES_AND_DATA>
<FIGURES MODIFIED="2016-02-12 01:32:57 +0800" MODIFIED_BY="[Empty name]">
<FIGURE FILENAME="Risk of bias graph.png" FILE_TYPE="PNG" ID="FIG-21" MODIFIED="2015-07-22 14:56:34 +0800" MODIFIED_BY="[Empty name]" NO="21" SHORT_VERSION_FIGURE="YES" TYPE="QUALITY_GRAPH_PLOT">
<CAPTION>
<P>Risk of bias graph: review authors' judgements about each risk of bias item presented as percentages across all included studies.</P>
</CAPTION>
<FILE>iVBORw0KGgoAAAANSUhEUgAAAl4AAAEACAMAAABVk4iuAAADAFBMVEUAAADAAAAAwAAAAMDg4ADA
AMAAwMD/gADAwMD/gICA/4CAgP/g4OBAAAAAQAAAAECAgID///8AAAALCwsWFhYhISEsLCw3NzdC
QkJNTU1YWFhjY2Nubm55eXmEhISPj4+ampqlpaWwsLC7u7vGxsbR0dHc3Nzn5+cAAAAAADMAAGYA
AJkAAMwAAP8AMwAAMzMAM2YAM5kAM8wAM/8AZgAAZjMAZmYAZpkAZswAZv8AmQAAmTMAmWYAmZkA
mcwAmf8AzAAAzDMAzGYAzJkAzMwAzP8A/wAA/zMA/2YA/5kA/8wA//8zAAAzADMzAGYzAJkzAMwz
AP8zMwAzMzMzM2YzM5kzM8wzM/8zZgAzZjMzZmYzZpkzZswzZv8zmQAzmTMzmWYzmZkzmcwzmf8z
zAAzzDMzzGYzzJkzzMwzzP8z/wAz/zMz/2Yz/5kz/8wz//9mAABmADNmAGZmAJlmAMxmAP9mMwBm
MzNmM2ZmM5lmM8xmM/9mZgBmZjNmZmZmZplmZsxmZv9mmQBmmTNmmWZmmZlmmcxmmf9mzABmzDNm
zGZmzJlmzMxmzP9m/wBm/zNm/2Zm/5lm/8xm//+ZAACZADOZAGaZAJmZAMyZAP+ZMwCZMzOZM2aZ
M5mZM8yZM/+ZZgCZZjOZZmaZZpmZZsyZZv+ZmQCZmTOZmWaZmZmZmcyZmf+ZzACZzDOZzGaZzJmZ
zMyZzP+Z/wCZ/zOZ/2aZ/5mZ/8yZ///MAADMADPMAGbMAJnMAMzMAP/MMwDMMzPMM2bMM5nMM8zM
M//MZgDMZjPMZmbMZpnMZszMZv/MmQDMmTPMmWbMmZnMmczMmf/MzADMzDPMzGbMzJnMzMzMzP/M
/wDM/zPM/2bM/5nM/8zM////AAD/ADP/AGb/AJn/AMz/AP//MwD/MzP/M2b/M5n/M8z/M///ZgD/
ZjP/Zmb/Zpn/Zsz/Zv//mQD/mTP/mWb/mZn/mcz/mf//zAD/zDP/zGb/zJn/zMz/zP///wD//zP/
/2b//5n//8z///9BjlLGAAAcgUlEQVR42u1da2wc13U+FDmv3SWXMyRhUXYdUWSKAvpVpXJMW3SS
pR9iA1R20KBG4jzsAnTSJA2KBm5sILFTFLDjxHHdxIEtG1UdV0YNuUpsp5FjSYxrUn3QgJoGZRC4
fFWJSAUkZymJ5Ozs7JK9r3lyl1wud6mlfD6J3J0759x7Zvbbe+8M7zcHAIGoGupAx5OAqBLSO/Ac
IKoHpBcC6YVAeiEQSC8E0guB9EIgkF6IK4YGPAWVRRpPQeBOPdILx4NKH2UOB0cEftcQSC8EAumF
QHohkF4IBNILgfSqKswtd0RUiV4pAjneVnDXlTq2XUXa1r+yToSfLOyYKmydwOXk1e+9BgYGLjQs
1dSx3USiKtQ3ZR5dx9Eu7OgeaWQ7ncHebisGR2MiC9CqKopBvuLNimIBDMfkZrLHSchxhxaqimX0
yYPMfFCW1VZvn6n1GSneNZCf4bgcGybvdFUmlTmqanhllCCa2kyMnLiUoLUmVWnQbyPZJ2JIsX+B
ctFupyRF2gavrmFN0V1HErvmx8CMVFYTCT0mq+S4BiVFawVJ6kQebcXc66wEsHDSnv9j8n55ep58
APvVC8tko0HKvkr/urk8dcrIHz39IrPuTWRPLpB96eyJFoAXzaNzfk3757Nzt5LX/FSCmHxfa/yg
XwbwsjJFa20558wQT1iZutTr1QP1R0UMA7yfcdsGt92szNpOk4pbhA+rSybvPqJOWq7jfjWr7mdB
JxZ5VM9Padz69p9mNfLleTFhv/kxAPkR5FG16UXnXndeBMj0gDZKticN7WYAddSgpFHHoEkhr3NG
T/eE0TPKPCT7yN4M2SfBLWQ0es0yAn8KJYWazWoxDwA8MDZzwi8DeGWc1Wq3uEbaAa8eGDW8GHhV
pG2VvHrt3vguafvhIxZp2xY+AHe3gEne3TjWnvEcR2GMO5o385IPGLN8r9UDaVL2kmPtPQzw7gPI
oyKolM4xNQCGdZ4OZG3f+Gr3AN2mP5LDXuiWYruF7IdYNjt1k+1sOBzKgpz1LOkLHTwdb2vAnVIP
sqHMteWeARex5bQ5yzwG4SxnA+3SmMJtC+8zttuS5yg5AUf/KIZvy+dJA05zdkfjLI/Hm4nhiomc
Xo2TYarXk9/J5X2X/LJ6EyghhkwwV6L20uKFf+kg+8hFAfl4dpju/QD6coYUOp7lGbbHL6szPSP/
gx3yt5LLb/gxDJmRGw2kJdq2dl/Qh9Zluy15rZrh09Pm1nRLnXyJHcFvY2SINeuwm9qCuVd6mcxH
7pnb2+IXyZ3QSoexLjhrR82/OGjcTKZQqgNvx4hlF+ymn6lh0peMA4bmWTZ0TqvBsswe2E2m6coc
6DF/POX1UIgYZEZGW4u03TDC2p4+TfZ5PqKux7toS4OMRdIIdGZCES/CiMLerEijdDqnWsZrnwYY
eRx5tBVT+7d0E7ob2wN1Ttoq3crZ8qFc1PqfblOSZLI21yw9Ggc4Zcu0E4gv7qynTE0qVsKz/Jm1
O8bKlnin9E5W2UGqnXufnIl7RqIeChHDIKsh1yqF2/7OAa/tXLMsfEhdFmnjz5Y60oRrO9m35Q7F
Dq89fUs9yC8/4n+wk8y5oFGXez8FcACn9tWee1VqAlfyTZBM2ffYzGsvSZWM2mk6bwS6cOSUT6l0
TdErOEVeC02Zuh2boIjuLFQy6pUWvK1abLqET8hBVJFeuGICsV2m9ggE0guxZUCdY6WnG3gKUEaL
40EVjxJltAj8riGQXggE0guB9EIgvRAIpBcC6VUI5pWvGldAbF96WSm6OipVVF573eaEt2v57uIv
Rnwdn10bktE+ZSCNaoderafXXtV145oa1k3hJt43Lf16fbsNyGi7l7C3qxl6mbm0430cZlyJkY1p
jUpuW7V+X8NqxmS6J9XcL1vMlNs48X6ux+3rt4JlJnVX+vkfu1KnFMWyVKqaNf8yYJ/iHc9Z2QBL
kbRBr30ayVMyrcTR+j397ZzbltrPQyDtsZi8tgxF1iy4QT6LPCqCetC2tsHfe+Nv1M5XoWOC/n8s
sXC4uw6ckVhdHj509hfJpfxExwDd8/T3jieeyELH+R9/LZmnfsRmRw52nPhywq4jxYOLJ/PCT0//
vPE7NiyffO6LP8yzihdf7Xul+dzXXs7DY2///FKbLexp1QT/PCNBPLZ0+VgOHltaOXzQZpH89TOX
nqiDJvmtHTkRwjfjZ1hbU79uf5mF0DH5o2e+laW7aFvH87AcW7z8sVGYfz3QH2feG7KhtY5y2aNU
Zst7ry8pIH/J3dDG4BCJ5dnxGRvghAauXpWw6RCMUaEPl8gCs8kA3L8PxhRWfO8B1+9uCcy7mX73
XuH+kNHTPc4c75dAu9uzF1WTvqghZ1EZrSbBvZwa6g2gkUiccckTB90/ztuaMHqE76PGLFfC0bZI
WYNpWCfIbNLBbqooC7d2MbTZTihwZtpYpVQFqk3N3VRU/BpVsobltWdscNpyeU87G9TWnonYE38Y
/nAOFqWAWjcgwg3KaAPaXwjERNqioZrXLkPTDMpoI6iOjLYkaPUDAwP1bu8plKpDbP7zobqfXPbs
6J5QB8xtaPFnomVcAdu0cmJ8VXNiXwifIV43LF2IJ4LKXCHJ7YrIaD8T8px2dbVNKzMT9BLUmo7d
hfcxamhq3/Y0+fW0+xwwSYOuDBXbtpFRKC+pLR5npFehM6QF4jaZLuh8NlrmMAVsfnbvE6uaU5yg
0vYMo9LRLoA+w5haYa5HhDJ3mGl01T2O6tqF26LoghE+yc/PWrStPsuoe4EUy8ijGqFX/hD5dSgn
vvDnDCWTpk/IuusUQHyhhypo5WvYni/ImXOhbi9z1zzT42b91WrcL9csZ8YATje2P7+quTm+z2Uz
09W+Sir4e0tOko13ksrnuTI3/WGZanQftBMnXTvSlhPW/sa0O/hiVNHWQ4a0GCeGEvKoRuZeNQBz
1+WK8mH4limU0YZQozLaLYJ1+MuVrC4xoyGjCgNltIhq0gtXTCCuoqk9AumFQFQGqHOs9HQDTwHK
aKsIfBLmCg6OCJx7IZBeCATSC4H0QiC9EAikF+LqppdZIRvE1UGvVCqlaG0FJK6pNdWpg3JTwfKg
HraY+3VrR7cJPa1w1RMFI/7KJqqMBrWCMtrSeq+BgWn1Lv4uareGrLT39KWC5UE9bDH3G6t8eKb1
fwVKX7z47U3UGT2WnIV9cImDo5F+weuv3HyyvbooSPZRSasTU57lX2AnTnO5pg48zDysXpordrBP
VpqZrZvTVWXJaakBy/zapsk8Wy3N8UotLFnqE+lpPV/WTlw+IrqLI3KM5quNKXGmrFVdn+EYz1nL
6gr4JTxl2DG5BVKGQt1FOTFOjX5UxM5y16aaexXD6pWZklemR0srJG239dFIA/UNayIbrbDjOW2l
JcxGW+rcS/dXXi5PzycB9j99LO+WHD1NhsEWabqfb7awPK8idytcc0zZD3D78WyMyh3qj4ryj2iT
QuPcdkFqAViIZ+dpcleW45XaNP/EOX4bM3B9RTvyhc+Kdr904TXief1F+w3K9LopSHIfmi82BX6+
WO43n5W9nGx/QVUWc9Oq7pc/OUVbbZF5jtr6o8T9WONS+zHqu2hm/4tGsDJ1+n4A698XFkP17T8/
y98JO5FPty2LPCqFXmTy9fv+FlewaoeMSVEwYfT0ANgThlgVYI/DPtUznzNo7lZLY3laaU5YMXSM
tQt6DRjjGWIwCzRNLc0zy0Wv9b1M0Qq+r2hnzG0H0sY+mykmeij5xwxo4D7qKIw6fl3CT2J5ZTny
79IQDGrllh9ikdljPHYa56Qxe9M48yURmDeBq5zNjkt2qL60IdLhCjvJHqT5dN/NIY+KILgYmspE
2+46HFCRkp/+wxAuoCrUVZpWcBWxZkf+s78cCOhWg8JUqjed25Nb7g4amNfdMpCcYROlkO/qdsBT
uprX5VeID33bfzgoko0KYkXeWqZ+hVDuWvJy8I1QflwaS4er5A2rdIey4eMVdnPXs5y2LL+tizSu
mFgpLqOdeSFS8AOeTzZ0M2GYvwnnmCXUqgfYVSc/GbL287sSP3LqfwdmwxdzxtJLz/Jrg111M08W
aoe8RpLPGkvT1IdmpY3GG85R22PyyOpW5a4lrquvN64F+W0I2oTrc9wbKcKuZfGCdg9Ec9Yi1ph7
1UcKLJ5P1ofSAbcO8cExlGO2BTplL08rm6mzz6Kha1pM53S4XSEj1awVkE0TG80w7uYkXZGswPIz
5SzcKt7eCmdV1kcIzavr858j0LVKU6ZMg+49wOs/RsivVqbVDZUXzo8Ly78a3e9vyXscJeSXBE0J
2mmDxuvkCmMEF82VOPdS7IsRgzTPJ+tjLqeIgpwt3elPO3Yo2Umqhd3pzrp4Ttf5pQ7xlTdkZw7g
YihbLbF584NM0QohX9rOnYpL9Xr5zgkyd0vKn/9XXiB8zt2uhLW2zO/9csa7PpHpw0d2yPY7kfJI
7C7i97UHhFNaJnEq5HdRbZsM2sVvU3rJ+TqAKu1S5l4l4+2Dq1PBrptJNlX2Q+HK9wTzk//Ykhqo
7imcuxZltJEhMDAR3Si9Vm4dlOZXy5wVex0/uezLd3kTF/76n35brvJ9g4SElCoClNEiqkkvvOhB
bOGVIwKB9EJsD+Atm0pPN/AUoIwWx4MqYhlPBgK/awikFwKB9EIgvRBILwQC6YVAenGYV7gd8wrF
g/QqjlQq1a+1blh0aygrq8q+vkUHK9qxnnLjLNL+1zeUjTZhIY2q0HsNDDymLvB3q3YV91qcX611
+OUWHSxvx9S712n/lxvKRntOx96uKoOjkV72+qukKg0yzambKZurcM2Yeop/3c2YEhuG1M0fpRuu
ppXZ0n+ORrWIpqYwXawuK0Yr9/fyxbZpClW1ijyyFlOwumrYQYltGTLbR5rut6w+EQ9Xy9LctG42
WuUGN06qzB1m5X5e3CNuNlrPV5O5zBfaYhrPRiti4e0Zyh7kUVXmXs2+NmJlaqCXaV/nRAFX4ery
1Bt8+3rVVlKu6LZFzja0+N3BAOhK4kZio9lMF2temM9kuf+8/fRuZnU5bsdJZ5nUHPM28sIVrC3z
WeVB8ok3Zk9eBliIsX2k6eNG+1EWD98PMHXaa/vOH3txXv+WPbuft8/beb/S9LlAjBKL8fxFMR7a
v0nobizzC157P8Z0oVWgF5l87fPnUZNMeRrQvgoV7rjxKN92Rnl+Wf5BjcF4aPW0Mz57gtkwXWza
0G4U/l6+2MwsmKTgWzyPrPQwU7BSjet36XLpwb22tw/mjNnucR4P3y8Uthyf2OvF6dwAGhcCi3Y+
wfLbhmOcMDThO2HMqG4smh/LXqRXMZS/GJoqJFov22GNrZCtriqAYC7X8EZEbRvMQStEsYPs43Na
c7fYAyyP7MABcJqdnv+edTWuZKuucdbdF3EPa2f50n03Tm+3n5cWYK2EuCIbbSiWkM4A1//CcqWy
0c5GrwI/a0au6nd4KtxQftkhz8709kKBHLSBfLFJmH0NeB5ZMupJixceJMPTENe4ki1twdsXwFBI
O+vfdxBx+hJZ0c5QIPqh6LFAmxtdOBac2Vdr7hVVDDV1RnpDeQ88yEW3UlDzqnbBHjLODA6adGI1
5IDU2doXseHDkKedzZ206ExI43lkVctQyHXFnztM46oOGq/nvX0BiP0uYRhRZc2LU+I5aEm5aEfu
pMpZbidiDGAJflcpEIuGi+aqMvfqz85Hyh66rz/8MLXJrPI8/8afuyOgeZ2z+6mm9lJv+3Fg2V/T
H798PGLDu9ekLPLFXvwBs33TkpsTAI263Hsa4NHm/kwMIPHywReJ1TjfF4DYL8CzzP7oGi/Ocx9R
PpHg7fN20pkvzLt2EzzGAEY1azIYi2jvmleRRxWfe5V++yKzVFOHbO56+4ZK1ofZaKPYumy0TTbs
uFRjuaYNe7GS1T3Vj9loiwBltIhq0gsvoxE1e+WIQCC9EFcKeMum0tMNPAUoo8XxoIpAGS0Cv2sI
pBcCgfRCIL0QSC8EAumFQHqVArOsXRt1MYO7cPlppVAPW7qaJDWxYcO/K55v7BejG67tqVBtRn3W
LxcNEVtSb6FARVl0VyKeCWxlMGXVikepTO33Xt3Fd9kbr+2mUJdlpQPloqEBVu8GZLTpDPZ2tTM4
pnSWO9ZhWWqHY7LGdLOKorcqLKes4epmh+M01yzTuMa8MmEPrvy2TaN5Y50EV7xS6a4lctJKIoes
UMy2qqQJ10Xhy0s7lyS/nNWnq6LeVCA2Fi+rShXZaAdjstoMYEmK1gqShNloa2julZ9KLAB8X2v6
IM8nS3OLmdPztjNNy2nu2BeZ3f757NytTNP64kV7jv+Z1LUX3cgAWK8nPw/QIPHcssvTp4ydPCft
OUfkkBWK2YWT9vzHmcufxLNxvlzVHgqUc/HslKg30BaPl+L7U2/wOm//aVYjHG5K2G9eBpAfQR7V
Dr0mDSqHfWBs5gTLJ0tz2DLd7AQrp7ljX2N2qgQi+etfkXd8PHftPWT3zdC0tGPQRIvnjJ5ukZO2
xc0ha48Z79BpQA9ofKr2vVkQiXDze4PlFGOBVfNuWzxeNk4bPSJvbg/Lm6s4TL377gPIoyLY4sXQ
qWiqV57DNih89bSqvrI1nBDWt19HfstdhGLWafvGV3kWXKeV5cMVu/zyVCSJbiS2YDba4dtYNlpH
t3c0zoZzauH638rJaDcBrpv9N3NVLlfHLfEVtL7a1bcPyW9XK159lzq+L7m8jwvaqAZWqNXIrkB5
gQgjsXnZaG+pk8mgCNLCb2Nk3DTxYrHm7ns93jlNM7uPQGcmvKMFuvgDszIO17ia8Lf8HXj2ZyyT
fkO6TJDOtpFqbC2aW1aZA50LHJWzsJu83DO3l86bzjhwj5cP93EtWO4rtLvYO0mLxpaEES6jXZlh
OXdVy3jt0wAjjyOPao1e3dZu8vHn7lCykfWdPHcs7VmTikU1rjvhA83yEs9DK+znkzv/gWy9tBO0
Jy6R7VyrfCh8e2zufXKGy7PnDimUCt08C25DAp5q/Lg46kfUYPnndrrOL7F3Ay2KHY7tLfUg19XG
/2jnYeBa3k8BHMCpfY3MvUqanW0ZzF2XKyDBdJrOo4w2hK2T0W4Y1c4dGz4PlZg2rbTgbdUiQBkt
opr0wstoxNU4tUcgvRCITQF1jpWebuApQBktjgdVPJAcDo4I/K4hkF4IBNILgfRCIL0QCKQXAum1
EZhb4LE5P0Qt08uJKXKT/9FGs75eu2aW20LYVcRDXynLr0g22qcwG+22oFeTMn2hbnfR3d1rilsL
4abCHqaVK8tPILqrG7PRbgt6fWjMMC5maI5YOc4/MT9HrCXEreocOFogR23qlOrapwbl2Bz1Pkj3
pZpVIYdNNStyKC9upyWV5UfiiPFstK2q0q/TbLSyZsEN8lnkURFs8TMm1sT0d2OX6/MAT//smUtP
1EHHBDy2tHL4oA3OSKwuP9ExQIqc5zKtdbYoJ+jY/dw3XfvHzz/9pA2PNf5P48Nk68K5zzEP6Dj/
m68l8/BY4tyRafZ4iB3NS2X5dUz+6JlvZemu5ZPPffGHeViOL17+2CjMvx5YYXv1PGOi7ANZrs1n
TPw6n41prTxHLI9Q5Ih91s8RO5SFR+RAjlo4ZHj2aWOM9H3aGIxS9auviI3mxc2/W54fPGrMcmVc
pgfuvRmgwTSsEwAWZqMtTtGaWgxt7rGtNXPEmu1234lAjlomcvXshcp1tdKW/EgOBNLRluMXyEbb
lst3D4B5XR6aZq5WGW35Kyb0mjwZignG/KfWzhFrPN48GFTYulZZdj+BZZhdrczlZ8vLi1tnlucH
065F08qJcRrM0nTsLryPsU2m9pk9jpk8Sl6HXdWslyO2zcsR27RvJpijllkJ+93QScwyGnQJ9euZ
4KileHlxG0bK84MuGOE3IfKze58gL32WUfcCGT5l5NE2oFc6nbgmP09ePywvcWH+O0mF5ojVMned
cnPE3nPG8spdP2FfL9PssWlDyXAdLtXG+jhlu3lx5QPl+UFMu4MvRj3d2P48eXnIkBZJvNfgmsxt
MvfaDNYX4BoW63wi6tmS/YoAs9FGUcMy2vKxjgC36e4X3Ly4b//hQll+hZGYwWy0xcYjlNEiqkgv
XDGBeI9M7RFILwSidOA1daWnG3gKUEZ7pcaD98RggTJaBM69EEgvBALphUB6IZBeCATSC4H0ql3g
ClSkVxVgaVIfXdxVTLNbREqLQHqVgFbddB7Sp9fMgUsxgKcK6bVxZFQNetQnuI5W7w3ktU0leR7J
YU1kpG3VJFUHGJRltRVPHNKrFGSpAGj8uzwh7fIxltd2lOe1rZ9iFvvPz/K/0y6aTmwJoDeRPbmA
J64IcLVqeGrlCiGpzvEVg74oNpdBvsIW1NMXIYrk5nF4Y29gqf06CzTfG3/Srk2dYw2AZR91rxo5
a25OpVIr3hZ4VDKTCTpcnoPe9mk8cTg4lgJpD/m1J5R5dMgT9TJ4GWmvBflt8tKyeEG7B08c0qsU
/G9mEKxMm5tEmUJtAz3uWyRB4xlpl381up+8aIPG64N44pBepaD95O1Sy8lZlgNXYM6SMwGl2UW1
bZK9id/XTucY8duU3ot44nBqvzXAxdBBGS0uhq7WqUXg4IhAeiGQXggE0guB9EIgvRAIpBcC6YVA
eiFKQfoK+9dWBUgvBPZeCKQXAhEBrpiosbnX1QBcMbEF57ZMem72614DFeDgiMC5FwLphUDg1B5x
Ja5zsPdCVBF45Vj5ryy/ekzT36VehXk+7HVDrv7Vml5e2/7Vnl5yBHyXH3WxRpFeFWcXP8nsf8ns
cj8YXWyV7upCL7dt3z0NpUaQjhxp0UZxcKwF6ME+oVxOV+h7UdHWsPeqckdWzrhahms6ej93423r
JUegl3zASK9qdUhp+j9d8oW5OzaS1426gudZZtur6ikrgkI+SK9qDnhiZrLBMbIMV33TbW82gsI+
OPeqjbExvcmhbfPjsr752dxqH6RXDTGx/NUWlVqnUen1HnjXvvJUCd4lKO30Bu46bdQ13OgmKtA3
Enyh+14FfDBVO6Ka3zQcHBFVBNILgfRCIL0QCKQXYuvQELk6RiA2D70AvfAWBaIySOPgiMC5FwLp
hUAgvRBIL8TVhYa1Z/7b75oSY695ekX7tOVtfES57RR7XXhzBQdHBALphUB6Id679EqXuHeVXTrt
l16hv2umCzae3hbH48VeLKRaPvWVEqKt9ziC7XYpVIPHo2/DU7/xwTGdFt8k75uRZv/EnuA3jlum
I98kYeZbb2k35jYePBr3JV3Tx8PbglD8tX7qN9x7FXoSQVoP7wluu0+18ASW4QdfbDm/dP//6mD8
WGvzeGg7ocZr/dSXOTjqafEv0u/qq/rkVX2zfkX7a71g23r4tbaOJx0586sDrN1TX8GHAOiBh1St
f7r0dE3MxNaY99bK8ZSgsK3ZU99Q2fNAvz3rPJogHXhI2ZXnlx6KadseT62GWu59L509R0Uv585F
4KJgy85+etXAkV7nrkWtHk96MzeNtvzUN2zwwPTiPau/h/MubKmnvZ18z5YOjpHWgsHQdyKmmj+e
gnHW8qkPPATA/3ZHtdvL22nVQfRP2tsp9uiftPX1bmbV6HHoRT4MRG1/brDNFukUptfyNv4Icts4
9vVW4Gy79V8NV8VRYOw1ClwxgUB6IZBeCATSC4H0QiC9EIi1EbwxgU9gQlSPXvj8JQQOjgikFwKB
9EIgvRBILwQC6YVAeiEQCMT6+H+psswOEy/TKAAAAABJRU5ErkJggg==
</FILE>
</FIGURE>
<FIGURE FILENAME="Risk of bias summary.png" FILE_TYPE="PNG" ID="FIG-22" MODIFIED="2015-07-22 14:56:48 +0800" MODIFIED_BY="[Empty name]" NO="22" SHORT_VERSION_FIGURE="YES" TYPE="QUALITY_TABLE_PLOT">
<CAPTION>
<P>Risk of bias summary: review authors' judgements about each risk of bias item for each included study.</P>
</CAPTION>
<FILE>iVBORw0KGgoAAAANSUhEUgAAAUcAAAJjCAIAAAAQ/kSBAAAbyElEQVR42u3dv64dSbXH8SMhIcR1
YCQ/Ac/gCFlEEBHf18HhCUZiQr8F4hEQA+EwERkCbMQ4mMADGX9GfY/Huuj4nN7d1b17Vfda/flp
B549x7+zXbu+vaqqq+t3c0NE9TQQURWhmgjVRIRqIkI1EaGaiFBNhGoiQjURoZqIUE1d+oc9iKim
Mj2j5U1CNeXoFqv/L6GaiFBNexRt/QTVVA1pY29UE6oJ1YRqQjV16x+QRjURoZqIUE1d+4dNo6im
Mp3j/h/0E1RTNaqBjWpCNaGajg22foJqIkI1EaGaQgfeItlQTUSoJiJU0z79w/Ab1VRpdj39DqGa
UE2opsOArZ+gmupMp02tUU1EqCYiVBMRqolQTUSoprL9wwlHqKYynePSHwjVhGpCNaGaUE2h82r9
BNVEhGoiQjX1nFqbVKOaqiENbFQTqgnVdOT+YQ0c1USEaiJCNe0xAtdVUE3pO4dGQDWheuUoQGuj
mhKDPdrl9ENU0z6T6uu7yrSDrohqIkI1HW9srweimnYehG+OtLE3qmmfcroteKhGNR2C6g3ZQzWq
qRrVD6bTeiCqaR+w9RNUExGq6YQ9z6ZRVFMN9uJW1wnV1MRe6HQ9+nehmvrVPVSjGtXpW7nlzXOC
rQeiutQ49uCNb00L1WReTag+JSRnnlf/d9HbKADVpZBOVAn1DVRTKapVVFRTwVrd7ZKhh6A6cVsb
fg8SvFBN9cBGNaqp4LxaMjaqa0KiEUytUV1hKOspJUJ1TaqHPAtmyimqqQ7V1rRQTQvATnpnS1dB
NRW5DKEa1VSufwTMq62Bozp9xct1Lyf6s+lyqKbdrkSoRjWVHXuH7i0jVJujph+H21uG6jpj2lzF
SsdANVWjGtiopgWEZNwuuvm82vAb1UWm07ryYH8LqgnVhGrafqAxbB1Jj2pU054VNeI5M5MRVFM1
qgnVhGpC9YHnqLm2l237gSXyoLpg3SNCNapP0RraB9XATjwCtycH1WUn1Wc+jVCXQzUZJxOqKQDs
zc8tc7FAdbVBeNJZwyYf3igA1UazWqPy1RPV+vE+n3bzTx7B3qjVCXs4qlWnIoR0uBKhmiqwZzSL
alKdFl8vhrDVdfNqoh2uR5s/DeY5M1T368F9TsxPd9I4qlFNRfoxqlFdcw588n4cnbZ5WqRRvUP3
jVgG35xqT1ahmtbU6jNXJzvtUE1GLlf9ClRTjwKVpc27nQe+uXN0BDeqqeuO0TOvw1kDR3UFquOq
U59T/hN9ZlTTTEU9fj9OelfZjlFU1xkFJMrNUVFRTdWqE6pRXW0ErhMPUkFQbZx8EPZ0FVRTLNXR
1UnHQDVVq9URn7D/3jJUU6aZZFKwHzuH7lozrybXi5m6enD2UI3qUmP7RP04ev/syZcGUN27kCaq
e7nGF54JR3XZch1xrog7W6imsqOAaE9dEdVZIRzSnliyYTu0vEmozkFI9qOIDjuvzrgWgGpUH2KE
f+bql2V8gWpU119uONtaAKqN32pePfU0DaE6FbkSRZ/QfPCxN6pVp8XOKXbOxC3dZ5lDoXqfqXWu
U3g3/F0d7rE7cRXVOyCdrjp1qNUn/wZRjepO1WmwwjfWGse/MPm2XOl37XmuRKh2pS92jUs0a0A1
7Vn3goYYp13h6zC+QHWpuhSx8ylXwkYWqhPl8qG699h7+s2TUJ1xhc8aOO3Q23LV6rxjLlRT+nk1
pKNXGVBN1a5EW10vJPKgmtaM7U84mkU17UBd9MpTLqqD9q7nGgWgmlqn6wd/UsLJwag+BCSHrU79
W+P4swZUU4/epjrVuBKhGtVdq1Oi04775/6aV1O+wWH0jtFc4wtUU9NoOaLDpdgjmXfkkuIajeqC
Q4AU+8ATjYnSrV+gGtULOvTxi6q1Q1TvOQhP4dxzSqKHoFpFLdUa2hnVqM49vnD3HtWobu3QQ/Bx
JRnPQjECp8R1L8WTEhN1NeNnlolJsaOA6NPFjr+3LBq80daQiUmZqM44U+2/Dofq81InYWPiYpQ0
bRPVRP1mDT2vnqjWj3uMFU8+azh4IUV1oSYOGIHnvUPbjerBLhTqWas1SOii/ZmfHkU1lRoFDAmz
wVBdCpXNnTfvfInuVxttoXrnmeTJ95ZFVNTolMJEYKN6H6qHnGcbHPwzR6cUmldTeqqHnPmSHttG
9T5gn/zUBPefUE1le14KpCXyUOscNdNV3zlEajV1Btsd2l2+PrVan8iURNeh1+ZKBXFyMO1TQ6JP
TUj0mfucsmIETvmoTj2+6HCKG6opdl9nrltEee/eo5o69bYCCw1nHrmgGtWtpSNom2Supra3jPLV
6uidz0FzVEK1MWe10ezQ8R77CXeYo5r2maNGzEdC7yrbhUIFwZZ3j2qaLyYuFonuCKCahiw9YN+e
F9E40hRQnZ5qJ41PjALc2aJkYEtsrjG2R3WdSfUJnzq4hJ+zk1BN2NvzMx//eorqmgOBg7NnDRzV
1dgbkjxIhOqJpjYCp9z7LuLmqBvadthblmVtEtXpqY4GO91ishQhVFeo1e5sZZz9orrUvDrdg8oR
hGR8BiPLCYqopn3mqPf/4LlUVFOnGpJ0Hc5nRvXO1Q8hPjOqc4M90UWO2dtCn3+6/yusjKA6N9Lb
TimTZncQqlG9Qw3RMZK2Bqp3Hr+lCHlN2s5DwOo6qqnUZShFV7HbB9Vl8TNOdmoCqs33ioyTk2ak
oJr69ap0T24PMWuHoRkpqKZ+YHdIjU33fLX71dRjzDk4C4VQvW85dWpCdN2zdohqVLd+7KRPj6rV
lI9qXVlToHr/eXVoTEyiomqjK6qp1JUo3fUiUUwKqmkBexnzaIPMj7x6j+p9IMlyVm4cM9H32Ltd
41AN6WTTv7hTeNPNq1FNFaiOGwtEH2DeM78a1WcH276LROOU9D1NQxQYBeTKYdfrUE2tVA/bPXvY
ObPKmAjV6UfgnpTItX7h3DLq2icynsKLalSjev+PnSs3J+JjO42Q0oPds+4df17tNELq2ie65Wyl
oJpQXWcIkOhsA1Sjmnajutvg5chrAdH3+VBdYRA+ONkv4VqAWk25x8npqpO1AFQbJx8Lv4PfM4t+
4hXVqFb3jtIaRuCUbH0o6XkM9pahutpQNlE/zjhOtreMUF1qnGxeTV37RJ+xfYorEaG6YEk5+JWo
w4xdIg+qgV35357iOTNU69lNBUrzdlhlMK/Wt27kYOwyTkY1Gc2OOEefc5hi2IJqqgB2z/1wJ3/O
DNVFRuChq8qo1tk0aO+Kmu7U7ujTgk5YUVFdcJCs2dO1sxE46W2l2tlqGfVjL+n1Il1roJpUp5pX
ohQTKFSjWt1bc7E48pQH1Tt0iyHP/uSg6mTtENWlKmquE47iqpMVPlSjmiqPtlCN6k7jZEp6XUb1
bgNac9RcFRXVtEMN2ZDqvPu949hDNeUeBcRNHbs91JkoSxDVRSZmeRfAj+w8WJVE9V5IZ+ltScfh
Sc+c2fCKj2pU085gb943UI3qfWaSGZ/uyDJrQHVvQnIhHUfI5s7pkitRTcs69AmpTj2v2faKj2qT
vVJUE6pRXW1ePeTZrY1qKjjsTDFHzTiHQnXBSbUEryF4b9kQucPcvDo3ftokEdWJnHUvg+TiV88T
Xi9QXYFqQ4ACY/v7X6UR+NnB7ryb6vgPeLh6ojr9vDr6FN6JYnUo57x7y1CtUHet1aPvRJzKkOUw
sIjvbvMrEarNq1G9pqnVahqGnMvgo9eLuJODE51JfGRwUL3bpFqz55qPhNbqkEhzvSFvD3a96LbK
kOUuBqpp2RAjhXOuWQ+q6xCSojqlW2KIuL/VYUy07ZUI1YlHhtF3aPOeCp56tcWdLfO9TmdfAlsq
PSXuE9OV5ODOETP2dLvWUJ1+Xj14xtPgAtVV+/GZz/QxY0d1ZaqH7XZ0Row5O68nx10yjvyBUb3P
7FSyVM8GP/7KSMiMDHudB4ebf4v3v06N3Mf5sGuHqN6ttyV47D5mBJ70Hvvg1ARKTXXP8UWo86nn
IKjrXwCPT0jSRJ6M9/m2PZMY1UYBpZwTsTe6LLJJa6Aa1buNL9KV023ZQ3XBEXgK9sx0UE0LKiol
nY+EZv04CwXVdcYXWfaKuLNFncBOvfUy0SpDsmsx5PoXvYwr1SlGLhlXGewto65jTlOSdPvhUI3q
fcYXnglHdc1B+JnHnH0gSTQCR3XiruZsg9TzkW33ljmNsBTVw+Gf2RpynpqQ9H61ETiqY6/0xWY6
x78uO+W/CNja3HXZCJz2LHdnPoW35yjACJyMwFub5aQtgJA+/Sz0Ck1DoZBwVKfpZ/dXgEO7yLZX
oqAtKENAHHRcGO2DZZEjL9qjujfVod0uoqttHtcY5Bw6Te3QGhv+E1C9Q60OgrlD8OrxqY67x45q
6kF13EQ9da3u9g2iGtVqNarNqwtR3eH+U4dnqg5+vzq0nR9YHfzhHFTXvIhoB31AJyBCNRGhmohQ
TUSoJiJUb9mIRH2F6liqOXM+jjOq9QnOqCa9jTOqUc2ZM6pRzZkzqlHNmTOqe35z7/797vb17Ysv
Xjz97dObX988+ezJ88+fv/zzy6/+9dVhnf/97t3r29svXrz47dOnv765+ezJk8+fP//zy5f/+uqr
E7ZGLmdUh1P96m+vnv3u2d0X9vh190V++tdPD+j8t1evfvfs2ZjxzR3kf/3001O1RjpnVMdSfXfR
Hf3O7r/ufuZQzncFec745u5nTtIaGZ1RHUj13ZV49mv78Lp0Ve7vfFel24xvLlXsSq2R0RnVgVTf
zZcuDa5Gh1tv//l2d+e7ufSlgffoUPyfb98Wbo2MzguoXn0CS2js6FLwRs/ZH/0Xjb4z8c8fffP2
9W3j1zYx1urs/Pr2donx+Di8TGtkdF5G9ToyD0L16AlyE0fMLf3Yo//3xRcvRr6hDxr75p5//nx3
5y9evFhE9efPnxdujYzO21D9uILdP+9y4v3Zsvn4Jxf9rdl/ywTqS69ioz/w4UZF+zf35LMnuzt/
uIk1+vrfm5vvf/v6n5ubH/z/m589eVK4NTI6b0D1JTAmMkGn/+/ET674WyuovvSf07OP8WH56Hd2
X4++vN2dFxXqD6/CrZHReYN5dePIdsVf2eRvNQ7FW6ie+ZJOUKtHX2p1zVr9mPaW8fkKnxV/ayuq
5y+95tVmv2Xm1bNdvH3YvILAdsCWVuBNqLYGbqU65Rr4ioHxXiPw6WXtiBG4+9XuKme9X904xm6Z
Yy/yaflbLesCS+9Xtxfwwd6y/K1hb9l5ZR944dawDxzV41fl8TXPbwdXn7z55IDOdxX70nr43ftv
PvnkVK2RzhnV4VQPl5+hHZ0vHcT50vPVo3Pp8q2RyxnVPajmzLmnM6r1Cc6oJr2NM6pRzZkzqlHN
mTOqUc2ZM6q3bV8imZhqNWfOajWqOXNGNao5o5r0Cc6oJr2NM6pRzZkzqitQLRMze2t88827r7++
ffv2xZs3T//yl5vXr598+eXzd+9efvPNEZ1RHU61TMzsrfGPf7x68+bZHXKPX3co/v3vh3NGdSzV
zkLJ3hp3ZXOUuvuvu585lDOqA6l2bln21rirpbPgfXhdqqv9nVEdSLUzRrO3xt2M9/7w+De/ufnx
j2++9733r5/97Ob3v384YP7Pf/Z33obq1XGZ69YJl57U/fhzzr45bHTGqPPAs7fG11/f3qfrhz98
3wF+9aubX/7y/R9+9KOm0XJn582ovn4df5PBQiPwKzIx150HLrsje2u8fftidEj8xz++9/7udx++
/+WX+zvHUv3g9O+JUjlcEbLZmLAz8QmnP3ZjU8rELNkaH241PXj94Q83P/nJe+9f/OLh/3r9en/n
cKrb0zyuDNmcwHUp1evG+TIxS7bGaDn96U/fW/785+MrW7s7x86rN8zBbEzemS2zw3XpeUvn1TIx
S9bq73znvfGf/jQC3pW1ehPnHiPwFaw2hmMuXdC6nmrzavPq6df18+rrnQ9K9Yq1rsYRuExMa+DX
rIF/eH1Q+46Rzs5HoXpRWV49r5aJ6X71lferp9m75n71hs795tWbrIHP3oJq+e0yMWed7S27L3vL
ziv7wAu3hn3gqB6vJDIxU7fGt09WPb38ZNXhnFEdTvUgEzN/a1x6Cnp0xru7M6p7UM2Zc09nVOsT
nFFNehtnVKOaM2dUo5ozZ1SjmjNnVG/bvkQyMdVqzpzValRz5oxqVHNGNekTnFFNehtnVKOaM2dU
V6BaJmb21siVtonqcKplYmZvjXRpm6iOpdpZKNlbI+MpK6gOpNq5ZdlbI+OJaKgOpNoZo9lbI2Pa
5jZUX5mGueES4uzJwZtkYjoP/DzngWdM29yA6sbAut2pvjITc1gS9PNfye7I3hoZ0zavpXoWnkvR
lqPn+4/+wKU3h8ljw69JzxsN65ptH5mYJVsjY9rm9lTP1sbZmMv2Nyco3TwTc/bZN5mYJVsjY9pm
INWLKNo8JXPp5WaISeSRialWD+kyMWdLYku05WqAJ/w3p3r+om5ebV59jLTNwHn10tWpa95sn1fL
xLQGXj5tM3ANvD3vstu8Wiam+9VnSNuMvV/9OO+ysVZHrIHLxGx3tresj/NZ9pbl3eJmH3jh1rAP
HNXj13uZmKlbI13apn3gPa5HMjGzt0autE1UH3qUwZkzqlHNmTOq9QnOqCa9jTOqUc2ZM6pRzZkz
qnenmkgmplrNmbNajWrOnFGNas6oJn2CM6pJb+OMalRz5ozqClRH5B5GO8vE7OMsEzMl1UG5h6HO
MjH7OMvETEl13HkXcc7OQunjLBMzJdVxZ1PFOTu3rI+zTMyUVMflHsY5O2O0j/PRMzGn+/ro2aB7
gbdJJmY71XG5h3HOzgPv43zoTMzG8rX7WODKTMx154HH5R7GOcvu6ON83EzMRSPSSyyNFs/pItl+
Qvj0Z1uXidlOdVzuYZyzTMw+zsfNxFy95r7iD8OqNI8VVM/+ZzvVcbmHcc4yMfs4HzcTcyuqWyr8
sDbEq3FeEEF1XO5hnLNMzB1r9SEyMY9GdePT5N2ojss9jHM2r953Xr1/JuaV8+q4Wt34qaKpjss9
jHO2Br7LGvixMjFXrIFvMq9eMQLvn4kZl3sY5+x+9S73qw+XiXnN/epr1sAvuV2ibpdMTHvL7sve
sj7f4GBvWfQ6gn3g92UfeJ9vENWxVA9huYehzjIx+zjLxMxK9RCTexjtLBOzj7NMzKxUc+bc0xnV
+gRnVJPexhnVqObMGdWo5swZ1ajmzBnV27YvkUxMtZozZ7Ua1Zw5oxrVnFFN+gRnVJPexhnVqObM
GdUVqM6Y1SgTs4+zTMyUVGfMapSJ2cdZJmZKqjOe0eEslD7OzkJJSXXG87ScW9bH2bllKanOePal
M0b7OMvEjP0wcWeMZjyn2nngfZxlYkZ9mOhMzIyZErI7+jjLxNw/E3O2KcvkP8nE7OMsE3PkL3bO
xFxHdcasRpmYfZxlYi6osYuYXEr10nl1sVotE1MmZqlMzHW12rzavHqQiXnYTMx1VFsDtwY+yMQs
lonpfrX71YNMzKFcJqa9Zdlbw96y88o+8MKtYR84qsev9+myGmVi9nGWiZmV6iFnVqNMzD7OMjGz
Us2Zc09nVOsTnFFNehtnVKOaM2dUo5ozZ1SjmjNnVG/bvkQyMdVqzpzValRz5oxqVHNGNekTnFFN
ehtnVKOaM2dUV6BaJmb21pCJieqPJBMze2vIxET1R3IWSvbWcBYKqh9e451blro1nFuG6oczMWeM
pm4NmZjXUrHhx5g+ZrTl906cMeo8cOeBnzcTcx2Em3ySa9IChgvJO43ZXfcluyN7a8jEjCJwNCtv
GMviWUpgeyZme87mfcnEzN4aMjG3Xz0eTbedfWcIyMScffZNJmbJ1pCJuc3wu6UyD3OxOJun561L
5JGJqVYPlTIxNxmBN1L9uJDKxDSvlomZmOpFI3CZmNbAZWLuvAa+6M+ztVompvvVMjEPcb96NlXz
Ps/TydgyMRud7S3r42xv2YJbx0f7SPaBZ28N+8DPiPQgE7N6a8jEPKNkYpZvDZmYqObMeU9nVOsT
nFFNehtnVKOaM2dUo5ozZ1SjmjNnVG/bvkQyMdVqzpzValRz5oxqVHNGNekTnFFNehtnVKOaM2dU
V6BaJmb21pCJieqPJBMze2vIxET1R3IWSvbWcBYKqh9e451blro1nFuG6oczMWeMpm4NmZj7rBm2
/7BMzBZn54H3ca6fidnhToBMzEZn2R19nItnYs4SOJ289TjToz2/Uibm4zdlYvZxLp6JuYi6aapl
YsrElImZj+rhcs5WY361TMzVtVompkzMUlTPX9TNq82rZWKuXs26hmqZmNbAZWIekeqlPzx9syp0
BO5+tfvVw5kzMRfdT15BtUzMdmd7y/o421t2dNkHXrg17ANH9fj1XiZm6taQiYnqYXSGJhMzdWvI
xEQ1Z857OqNan+CMatLbOKMa1Zw5oxrVnDmjGtWcOaN62/YlkompVnPmrFajmjNnVKOaM6pJn+CM
atLbOKMa1Zw5o7oC1TIxs7eGTExUfySZmNlbQyYmqj+Ss1Cyt4azUFD98Brv3LLUreHcMlQ/nIk5
YzR1a8jEXNbpR+OsrlwznE7k2SoTs51q54Fnbw2ZmAuoXpEveSXVV2ZirjsPXHZH9taQidlK9SxL
l4LyHjP5+HDvRVeN9kzM2aaUiVmyNWRirqmio8E6LVRPw7x5JuY6qmViZm8NmZjzVE8MjGfL5qV4
raVUX5Oet3ReLRNTrR4KZ2KOVuArqX787Hg01ebV5tUyMRewdE2tbp9Xy8S0Bi4TM3wNfGJevWiZ
rfHOVuO1ZpCJ6X513/vVKTMxW+5XN66TTdxAnr6zJROz0dnesj7O9pYdXfaBF24N+8BRPX69l4mZ
ujVkYqJ6GJ2hycRM3RoyMVHNmfOezqjWJzijmvQ2zqhGNWfOqEY1Z86oRjVnzqjetn2JZGKq1Zw5
q9Wo5swZ1ajmjGrSJzijmvQ2zqhGNWfOqK5AtUzM7K0RkVwZ54zqcKplYmZvjaDkykEmZlKqnYWS
vTXiTixxFkpKqp1blr014k4Xc25ZSqqdMZq9NeKSKytkYs4iMbuvdcPfMvvmMHdKaWP7Og88e2vE
JVdWyMRsr3JBn+TKTMxhVY6n7I7srRGXXFkhE3Md1ZcCd4aGZMyW8I32TMzZ9pGJWbI14pIrK2Ri
rlhnasnBnOC85Tcuyu5Yccq/TMzsrRGXXFkhE/PKefWlQnpNePUQn8gjE7Nkrd4kubJCJubqCfDo
ILwxGXNDqufLhXn1mebV1ydXVsjEXDGvbpn0tgO2tALLxLQGPkQmV1bIxLyG6qUpme1TX5mY7lcv
uqu8YXJlhUzMdfPq2ZTMYTIZ89KvkIk57Wxv2X3ZW3Ze2QdeuDXsA0f1eCWRiZm6NYKSKweZmHmp
HmRi5m+NiOTKOGdU96CaM+eezqjWJzijmvQ2zqhGNWfOqEY1Z86oRjVnzqjetn2JZGISUXCZ0RBE
qCYiVBMRqokI1USEaiJUE1EOqomokv4PBAB1qbJ9cJQAAAAASUVORK5CYII=
</FILE>
</FIGURE>
<FIGURE FILENAME="Flowchart.png" FILE_TYPE="PNG" ID="FIG-38" MODIFIED="2016-02-12 01:32:57 +0800" MODIFIED_BY="[Empty name]" NO="38" SHORT_VERSION_FIGURE="YES" TYPE="OTHER">
<CAPTION>
<P>
<B>Summary of evidence search and selection.</B>
</P>
</CAPTION>
<FILE>iVBORw0KGgoAAAANSUhEUgAAA5oAAAOOCAYAAABhsm0GAACAAElEQVR42uzdD8RW5+M/8C+ZSZJI
JslEMv2SRDL5SCKZzNfEzGR+PsYkk8mYJEkiSZKMZCb5iJmPJIlkJvmISTIfGUmSTGQmk5yf9/E7
j/Oc7vuc+9zP09+9Xtx6nvvc55zrnOvcd9f7ua5z3f9T1PzP//yPh4eHxzOPV4068fC+AYBX2//U
G24Aw4KdsoBrFQB6BU3/GQKvQ6PZZxXeNwDw2vwf6D9B4NVvNPuswvsGAARNQINZYx1cuwAImgCC
Jrh2AUDQBARN8L4BAEET0GDWWMf7BgAETQBBE1y7ACBoAoImCJoAIGjyWrpx44ZyaDBrrLumce0C
wOhB8/Hjx8WSJUsGLvv666+L2bNnFzNnziy2bNlS3L9/f2LZo0ePyv9cm49R1x9l/32cO3eueOut
t4qVK1f+LRooXetNZ8Pn7bffHrrt5nmf6n7b1m8rhwbnmxs0Hz58WGzevLn8HJk1a1bx8ccfFw8e
PHilPiv6vB/rP7/Ma/p1vFZf1TILmgAImg1PnjwpPvroo4H/SR48eLA4evRo8fTp0/Kxb9++Yt26
dRPLz549W4bHYbrW79p/X2k4nj9/XsPpOWy3bVvTfd7b9tVcJmj+PYLm3r17iz179kx8lnz//ffF
rl27XqnPinH/8KMHWdAEgDcyaCb43blzZ+B/kosXLy7+/PPPZxpolQTHI0eODN121/pd+x8kPaTp
0UjPRta9e/fuxH/yw3pV6w2Bq1evFvPnzy9WrVo1qRE7Z86ccrs7duyYtM5ff/1VbN26tdzf0qVL
iytXroxUnmH7SyN527ZtZS/vggULitOnTw/sHZwxY0axfPny4vLlyyM1bLq223Wcee3JkyeLRYsW
lfuuN8QHndv6v8OWjbLfUcpdL+OgfeUaHFTutjrvqreuRmSOKWWeO3du+ceUZm9VW5k05Pvve8OG
DcXNmzcn/YFq06ZNz+2z4rfffpvoQU395b3/448/jnzddi3v8/7pulaHvW9HOY6uP+q8SZ+XgiYA
vOCgefHixZH+k8ww2TQwPvnkk4nn0hOZBmAaHWkIpBHRZ/0++49Dhw5N6iE9fvx42agZ9T/6LN++
fXu57r1798rnso001PJcGq9pyBw4cGBind27dxdnzpwpf04P7nvvvderPM39HT58uNi/f3/5XIb+
rV27dlK56w3FCxculGF9lIZN13a7jjOvTYO0avilDPU/CrT1JLYt69pvV7m7GnP5/YMPPmgtd7MO
xrmO6s/leHbu3DlR5vfff/+Z89FWJkGz/77z+ZLz3XzueX1WrFixojh16tTE+tlWAtCo123X8lHf
P6McR9v7tus4ut5rb9LnpaAJAC84aI7yn2Tuh8pfofP45ZdfJp5/5513yiFskYbAt99+WzY0Rl2/
73/Sy5YtK/9iXsnP8+bN6xU0639Bj9yj1WzA1hsraSg1l/cpT3N/+Ut9fZ1r165NKncagVVDrU+d
dW236zgHlXXUxnDbsq79dpV7lKDZVe7m8nGuo/pza9asmXSvcbPMXWUSNPvve1BQbwvvU/2sGCS9
ZqNet13LR33/jPMZ03Vs9ePoeq+9SZ+XgiYAvIJBs5IeywxPGiYNjITPcdYfZf/1BtKgxuY490hl
/ebwtfp+2hqz45Snub2cs/rr8lf5/J4GXe5JG/V4urbbdZxd4WrcoNn3/DbLPUrQ7FPuceutbfKW
ZplHGXoraPbbd1edTfdnRWQYZ/5wllEYCUl932+jXiNt1/RUr9Wu4+jzXnvdPy8FTQB4hYNmhkp1
DQEc1JgYZf1R9j9o3VEbTX1Cx6iN2XHK07VO1TDMsLONGzeWQzTHCZqjNFinEtim0lDuez6mO2iO
U2/jhghBc3r2PWiYbNvQ2al+Vnz33Xdl79yJEyfK4f0Zytnn/dZn/11/qJnKtdp1HH2D5uv8eSlo
AsArFDQzLKn+FQLNoU75+Y8//pi0PBNAjLp+3/+k0xvaHHpV710aJ2hmm7l/dJh87cqwoWDjlCfD
LuvrZIKTYeW+fv36yA3Bru12HefzCppd++1zPqYraPatt9u3b096bvXq1ZOu6wwHFzSf774TIuoT
i+UrkZozWE/nZ0VCbP26bV4DXddt1/I+75++x1F/rus4+gbN1/nzUtAEgFcoaGaoa/0rBb755pvy
Ufnqq6/KCX6q5ZkU4tixYyOv3/c/6Uwmkdk8q+1lX/Xv3xwnaGab1WQTeeT3egM2Q84yPCsuXbr0
zOQWfcuTiTkyW281ucX69esnvS7bz0yK0TWJTH29ru12HWdXgzWzROb+qarR12cyk7b9dpW7qa0c
owbNrnqrTzCSGZEz2UrbZEA5HkHz+e47nzP16yg9dG1DJaf6WZFZXKvZWRNu8seFPu+3ruWjvrfG
OY76c13H0Tdovs6fl4ImALxCQTNDXTMLYP7qnIl8mrPKplfh888/L5fnax7SAOmz/jj/SVfT4+eR
GQtv3bo1paAZ+T6+/OU/5UyoqGY8rI4x3xWaBkzub8pkFFMtT75fND27ma03My/WX5dhYNlP9VUF
VSNqlONp227XcXY1WPNHhKxX9UCMGjS79jtKuevayjFq0Oyqt6rBmjpIQzh10NxOGr8pb75yIWXu
08skaPbfd66ZhIyq7jOr78OHD5/bZ8VPP/1UTnKT6yBhJhPO9H2/tS0f9b01znHUn+s6jr5B83X+
vBQ0AeAlBU1gPGlcL1y48E36wNBYB9cuAAia8CKldyWTj1TfJZhempc5CYmgCYImAAia8JrL7J35
fr9qyHjuVU7g1GDWWEfQBABBE0DQBNcuAAiagKAJ3jcAIGgCGswa63jfAICgCWgwa6yDaxcABE1A
0ATXLgAImoAGs8Y63jcAIGhOcuPGDWcXNJjfqMb6q/K59nf8fH2dj1nQBEDQnMb/LPM9gv4jfv4N
FOeNv3vQfJHvkebnWn3b586dK956661i5cqV07LftvXbyvGmXiuvwzH7nAaAFxA0+/7H6j9i5wXX
4/PY93SWuW1bCZnnz59/IftqLvs7BM3X4Zh9jgPACEHz6dOnxbZt24rZs2cXCxYsKE6fPj3pP8vf
fvut2Lx5czFz5syygbV06dLixx9/nPhPtf7oen21zt27d4utW7eWr9m0aVNx7dq1kfYXVW/CjBkz
iuXLlxeXL1+edDx79+4t5syZU8yaNavYsWNH60mZyrZGOc6rV68W8+fPL1atWlU+99dff00cd15/
5cqVSa8/cuRIsWjRorI8zcZsvU7y88mTJ4e+tip76nTu3LnF0aNHNYB47YNm/fmuz62u92/be2jQ
51r932HLRtnvKOWul3HQvro+J5qfO/H111+X5clnz7p168rP4LbzPeiYhn2edJVpkGHlGeeYR6nr
QedE0ASA5xw0Dx8+XOzfv79sAD148KBYu3btpP8sV6xYUZw6dapcnkcaGfkPe9h/rKO8fs2aNcX9
+/fL5T/88EPx2Wefjbx+vZFx4cKFYvHixRPLjh8/XjYes96TJ0/KRtyBAweGnpSpbGuU49y+fXu5
7N69e+Vzu3fvLs6cOVP+fPbs2eK9996b9PoPPvhgosGVcqV8w4JmQu6w16bcO3funKjT999/XwOI
Nypodn1udb1/u95Dbb1qbcu69ttV7q5zMcrnRPNz59ChQ+XnU/VZlTLmD16jBs2uz5OuMjX1LU/X
9kep6+Y5ETQB4AUEzfyFNz1tlfQudv1nmb8q9/mPtfn6eg9m/vOv7nUaZf2EuSqsNWU72V5dPTw2
Tee2Bh1nvdcgEiyb22x7/bDGbddrqyDfp07hdQqaXZ9bXe/fPu+3Psu69tv383bQvrrK3Vy+bNmy
SfvMz/PmzRs5aHZ9nnSVqalvebq2P05dC5oA8AKCZvMvz/kPu/naDDtKb9wnn3xSNhLaGl3jvL5Z
hrb10/OY39O42LNnzzPbaQ69qoe/pqlua6rH2dVAaQuaba9tTqYxqE7hdQ6aXZ9bXe/fPu+3Psu6
9jvK521X0OxT7hj0GdjWe9v382SUobdTKU/X9sepa0ETAF5C0Gz+Z/ndd9+VPXEnTpwoLl68WA49
amtk9H19syHTtX4V8DL0dOPGjeWQrrYGTJdxtzXOcb6ooNm3MQuve9BsLu96/z6voNm1365yP4+g
2bXPqX6e9A2afcvTtf1x6lrQBIAXEDQzLKo+jOnmzZuT/rPMBBCPHj2a+P327dutjYJRXv/rr79O
/J59L1y4cOT1665fvz5pWSb0qa/bR99t9T0vsWTJktahs9MVNFevXl3eS1X55ZdfNIB4o4Jm1+dW
1/v3eQXNrv12lft5BM2UqTlUtf7HveY6zc+yrs+TvkGzb3m6tj9OXQuaAPACgmYmtNm3b9/ERA/r
16+f9J9lZvqrZlNNoyiNjvryzBqY+1+qhkPX6/Pzhg0bit9//73cZybGqE8G1LV+ehEzW2w0J4XI
JBPVRBt55PfMaDjMVLY1ynE2ZZhthuvGpUuXnpkMaLqCZnPyjpRbA4g3KWh2fW51vX+73kPNz7VR
g2bXfrvK3dRWjlE/G1KGzNpalenYsWPlH70q9UnR7ty5U06S1OfzpG/Q7CpP32Mep64FTQB4AUEz
Dh48WE7GkOnhM4Nf/bU//fRTObFCGiMJRpk8p748s/vlr9HVX6S7Xp+fs4/sK+skdNYnauhaP0Nd
cz9kNc19FRQru3btKnsbs+00mNpmGZzKtkY5zqbHjx8XW7ZsKdfJfuuTIk1n0Iw0ZnOO8xUKOd/N
+6zgdQ6aXZ9bXe/frvdQ83Otz9DOrs+grnLXtZVj1M+GqL5OJI/M8Hrr1q2JZdUf2fI5mMCXz8E+
nyd9g2ZXefoe8zh1LWgCwAsKmrzZEnDrw5PhdQya+DzxvgEAQZOXKL0lmeCo+l659B7UJzoCQROf
J65dABA06SWz4Ob7+jKMbO7cucVXX31VNhBB0MTniWsXAARNQNAE7xsAEDQBDWaNdbxvAEDQBBA0
wbULAIImIGiC9w0ACJqABrPGOt43ACBoAhrMGuvg2gUAQRMQNMG1CwCCJqDBrLGO9w0ACJqABrPG
Orh2ARA0AV7XoHnu3LnirbfeKmbMmFEsX768uHz58qTlX3/9dTFr1qxi5syZxbp164q7d++2brP+
XH6+evVqMX/+/GLVqlXlc3/99VexdevWcntLly4trly5Mmn9vXv3FnPmzCn3uWPHjl5lxfsGAARN
QIP5Fdh3gtv58+fLny9cuFAsXrx4YtmhQ4eKo0ePFk+fPi0fx48fL0Nin6C5ffv2ct179+6Vz+3e
vbs4c+ZM+fPZs2eL9957b+L12f7JkyfL1z958qQ4ffp0ceDAgZHKivcNAAiagAbzK7Lv9DZWwa9p
2bJlZQ9kJT/PmzevV9Cs94BGgmWC5CArV658Zlk9TLaVFe8bABA0AQ3mV2Tf6RnMsoS8PXv2TFqW
IapN6VXsEzTb1h+0LOvUH/UytJUV7xsAEDQBDeZXaN+5jzLDWDdu3Fjs3LmzNRR2BcmpBM1BwXbU
suJ9AwCCJqDB/Aru+/r165Nelwl3mkNn33777aHbvH37dmfQXLJkydChs9nfo0ePRjqeZlnxvgEA
QRPQYH5F9p17JjOba2SinXqPYyYDOnLkyMRkQMeOHSuDYqU+Oc+dO3eKzZs3dwbNTAaUIbBx6dKl
SZMBZX/79++f2F9+z0y3o5QV7xsAEDQBDeZXZN8ZippJfzJsNcGtCnKV6utN8siMs7du3ZpYVoW9
rJsAmnW7gubjx4+LLVu2lOtlv9euXZu0fNeuXcXs2bPLntME12q22lHKivcNALzxQXP16tXFjz/+
OHDZDz/8UC6frv94uxp20yk9ER988MFzbxw0JwPJd+6lcfrgwYNpa5y8yDpKgzm9N1ORIYXNiVKa
x5hQkEZ6db7u378/8vp//PFHGSTSwM/MovkOw4cPH3qXv+FBE7xvAOA1Cpp5PkElf72vyz1OK1as
mPJ/nC8yXNZltsdff/31hTcsMowu4e/jjz+etsbJi6yjnLPqC+vHlQlQEh6HOXjw4KTvPNy3b9+k
YYdd63/++efldxZW62fI5EcffeRdLmiCoAkAr1LQTMP/22+/nfT8999/X07L31xv7969xZw5c8rh
aelJaoasbdu2lT1VCxYsKL/EfJQezfycLz9ftGjRxFCz6n6qUfbb9PPPPxcbNmwof07v18KFCweG
tEzo0SzLb7/9Vvbqpact5Vi6dOnQ3sS2hkXbRCSDjj/f4Zdeuux306ZNk4bpvcg6ipy7nMNxJTgm
/A2T7xv8888/Jz1Xv4eta/2c2/okLfk5x4OgCYImALxCQTMzML7//vuTns+U/P/9738n/cd5/Pjx
MhCmYf/kyZMypKRnqXL48OGJCTIydHTt2rUjB82Eu+oL05uTZ3Ttt+nLL78svvvuu4nfv/jii3Ky
jrqUNYGsWZb0EJ46dWqityw9b/ny9T4Ni6yXkNcnaK5Zs6YcPlr1iH722WcvpY7ixIkT5TlsO+a2
oa3pXUxYTdhNAMww2WEyTDb18Mknn4y8fjNoNmcYRdAE1y4AvAJBMxJiEloigSeBq/kfZ4ajNqf7
T+9UJUMu618xkF65UYNmFTIHLe/ab1OGmd68eXPi9wwHTa9mtY38++67707ss6tx0PadeYOGziac
ptewT9Cs92BmGznml1FHkXM3lfs+33nnnbK3tTqW9MRmBs+mDC+uJm/55ZdfRl4/Pb/VDKPpqU4o
HuV7DRE0wbULAC84aKbh/s0335Q/p9er6gWrr5dexmYvVr2B35zCP0Fg1KDZ9h92136bMvy0Gbb+
8Y9/lD19kR7L9KAO239mjEywSS9bZo5sazw0yzV37tyyBzVDdvsEzab6uXyRdVQ9V++RnapsL+Fx
mPRYVsOYR1k/E/8kpOZYMoNoJn7SoylogqAJAK9g0MzU/Llnr+pNy1DN5n+cXb1Gg74rbjqCZt/e
qkGvzwQzud8yEmouXrw4cF8ZcpvvwMvw0bwm56UraI7T+Og6/kH3eL6IOmp73bBwPWhW2VHqpJIh
vl3fM9i2fnpgc14QNEHQBIBXLGhGZv5Mj1nuFxy0PAEt99QNk/XqwzITAKYjaHbtt2lQj2ZksqH0
BGbY7LB95Z7A+r4S5qY7aDa3mZ/rM+TmHGao78uooyr4TaVHM185Uu/Rzf6qkB+557X+9S9ZnnVG
Xb8p97TW7/FE0ATXLgC8QkEzE8mk5yhhbNDyTKhTTSSTR36vfy1FhqRmxtBqopn169dPS9Ds2m9T
7i9sfrl6ZKhper6aEwnV95UwWs0yW92rONWgWZ9F986dO+Ww3ebxZ/Kb33//vTy+HGtzMqAXVUeR
+yWnco/mV199VU7wU5Uh5/vYsWMTyzNUNrPlVssTnKshwaOsnx7nhMvILMGZFGlQfSNogmsXAF6B
oJl73xJiMkRz2H+cu3btKnv9MrQzgan+2sjXcKRHKjOGJhRNR9AcZb91mRwm+25KkMv69d605r5+
+umncvKchMMEmjNnzkw5aFaz6Obc5p7Cc+fOPXP8KW/OWcqX0FmfHOlF1lFk8p22WWe7ZIKefNdl
9p97VhN869Jjun379nJ5ek6bs8p2rZ9QmUmNqns0U0cImiBoAsArFDTfRFeuXGnt8aRdvvIkEyKh
wayxDq5dABA0azJZzo0bN9R8TxkuXP9qFTSYNdbBtQsAgub/l+GqH374oZrvKefs0qVLToQPDI11
cO0CgKAJCJogaAKAoAloMGus430DAIImoMGssQ6uXQAQNIHXrMHs8wrvGQAQNAGNZg13vF8AQNAE
ePUbzimHh8er/gAAQRPgNQqaqFsAQNAEhBHULQAgaAIII+oWAEDQBIQR1C0AIGgCwgjqFgAQNAFh
BHULACBoAsII6hYAEDQBYQR1CwAImoAwgroFABA0AWEEdQsACJqAMIK6BQBe06D5+++/Fzt27Cjm
z59fvPXWW8WyZcuK06dP/+0aNqOchxzLsEf9NYPOX/M1o2yn/kiZZs+eXXzxxRfFH3/88cz2L126
VL7u4sWL01IHFy5cKD744IMXUsc5nq+//rp45513yuNcuHBh+fujR4/K5X/++WexdOnS4unTpwPX
z/NZnjrsOs/Z/vnz5yetv3nz5vL89b2um48ZM2ZMOqatW7cWb7/9djFv3rzy2nr48OHE8vyc/c6c
ObOYNWtW8fHHHxcPHjwQRlC3AMDrHzTTGF61alVx8uTJ4q+//iqf+89//lO8++67xXffffe3adiM
eh5GOZa8Jtt6/PjxSOehz/Mp586dO4tt27Y9s+x///d/y2UffvjhtNTBypUri19//fW5n/uc77Vr
1xb79+8vg2IVHK9evVps2LBhImwmeJ44cWLgNk6dOlUGuUGBvikhM+GuHjZznKmzqfj3v/9d7Nq1
a+L3zz//vDhw4EB5LHkcOXKk+OijjyaW7927t9izZ8/E8u+//37S+sII6hYAeG2D5u7du4tDhw49
83xCVrPhnYZ+el7SSF+3bl1x9+7dSWEhvTdZlp6lK1euTGrYpJG9aNGissen2aOU5QkV6Ums9vnb
b79N9Pbk9dnmjz/+OGmdhMJh26wa8nPmzCnLXIWQYUY9D6MGzW+//bYMEdMdNKsQlmOqu3fvXtkL
GAnH9+/fn1Lj8ueffy5DXhVus+1mcE6dL1++/Jntd9VdUwLmoHMfCfmpm+oYV6xYMTQU3759e6Sg
WYXNlK0ux5vjHkfqJGWr9zSnJ7PeA5uf0yNd39/Nmzcnfn/y5EmxadMmYQR1CwC8/kHzvffeK+7c
udO5gQSBo0ePTvS+HD9+vAyW9aB25syZ8uezZ8+W2603bDIEswqmzUZ+lm/fvr3cbsJEpNGeXqpq
f9l3gmh9nYSZYdtM+RJEs24a8BnKmt6lYUY9D6MGzVi9evWkMD5dQTOaQXPfvn3FN998U/6cXrGE
7Kk0Lr/88stJPbkZrtsMg4cPH57YT337XXXXlNdXvZZNGUqaIcyV9BI2/6CQIa+ffPLJwGNtO+7m
svSW5rjry9uGNtflemv2RjaDZoJ5nqskdDaHAteDqDCCugUAXtug2ezVGSaN/WpIadVozn1n9aA2
7P657LseuAaFgebyQer3v3VtMz1czfIsXrx46LZHPQ+j3lsZP/30U3nf3XQGzYThBLwE87r07KYn
MdKzl17NqTQuE5LrvW0ZWppezeqc5t/so6qDru3X666pHr66lqcc//jHPyYtX79+/aSyjhs0s40c
9zgSlqse1Ur+EJOe/Jyr9AYnxNbPw6BrbtTrUBhB3QIAr3TQzPDGUQwKCvVGcVsDedC+RwkDGU6b
ntL0ViXodq1Tfy7laZuoZdzz0KdHMxI0EzjHDZrNx4IFC8ohzOmlrWTSngxlboav+qRAfRuXOR/N
oJ6Al17iSI9lepSHbb+t7qYSNCO949evXy9//uWXXyaG+E41aA4akjyKhN9BATWT/aT+cy0uWbKk
rKf6sXS9p4QR1C0A8NoGzfTEDJrpMkGmfl/doAZwM9hNZ9DMsM30kmY4YwJThtT2CZptoXIq56Fv
0EwPZBVCptKjmXsuc/9eFbDqEvgGhdK2IDjOHxYyJDr3W0buzRwWZLvqrim9z4Nm0Y3MNlvdB1pJ
cK+Gyn766afF5cuXpyVoNq/jUYfOptcy4b9Lekzzh4LKoGGyhs6ibgGANyJoZsKaqpeqLjNgvv/+
+xO/p7HfHDpb751Jj03b0Nm+QTMN7vp9exmW2CdoprzD7vubynnoGzSrbWdyoKkOnU3oTXjM7KaV
DF3NsNnmuc/veb6aFGg6ejQj28zQ3bahuV1115R7PxPWBknIHzQT65o1a8qJewbNFDvuZEA5v+P0
aGYm2YTwLj/88MOke0k3btxYBulKhtc2e6aFEdQtAPBaBs0M78vQxmPHjpWN3oSLNIjnzp07MeSz
HgaqCV7y+oTLSoZJZmhgZHKW5mRAfcNAAk3Vk1jdO9cnaKa8mc20Km9+b2vEj3oexgmaCRDptZuO
ezQTHHOvaXU/YELssBlbDx48OHCynlHkfF+7du2Z5zOhUnrlmhMr1bffVXdNCXgZ6pvrqwqoOf+5
jtKLW//uyXpoy3moJqDqc22dO3euDNL5ty7DcMe5RzPlqCaxqst7IOWM3D+bYFk/p6mb+jWaHuDm
TMXCCOoWAHgtg2ZkeGeGIKY3J0Mm00s06Mvrq683ySMTndy6dWtSmNqyZUvZS5TAVm9QjxM0E+7S
gM/20mBPoOgTNCM9YeldS89regIHhYG+56HPZEB1mfV2umadTZmqCXEy5Lf5tSOV+rDTUcpdl4lr
MpNqU77nMuezOcy4vp2uuhskx5D6SkjNepl4KN8JOihkVpr3Zg67tpqPQV+FE+l1rs86O6psb1Dv
b94DuYaqezSboTjXYwJ2zmceufe07XiFEdQtAPBaBU1oyvegvirDOF+UtWvXlpMYIYyoWwAAQZPn
JMN9b9y48bc41gzxzfEijKhbAABBk+cow0s//PDDv8Wx5jgHDRcXRlC3AACCJiCMoG4BAEETEEZQ
twCAoAkII6hbAEDbQuMCEEZQtwCAoAkII6hbAEDQBIQR1C0AIGgCCCPqFgBA0ASEEdQtACBoAsII
6hYAEDQBYQR1CwAgaALCCOoWABA0AWEEdQsACJqAMIK6BQAETQBhRN0CAAiagDCCugUABE1AGEHd
AgCCJoAwom4BAKYnaOb5YY83oRFz4cKF4oMPPnghZf/jjz+Kr7/+unjnnXeKt956q1i4cGH5+6NH
j8rlf/75Z7F06dLi6dOnA9fP81n++++/TyrLoLrJ9s+fPz9p/c2bNxeXLl3qXV/Nx4wZMwa+9syZ
M8+coxzTF198UcyaNat4++23iy1bthQPHz58Zt3Hjx8XS5Ys8U4URlC3AMDfJWi+yY2YlStXFr/+
+utz389ff/1VrF27tti/f38ZFKvgePXq1WLDhg0TYTPB88SJEwO3cerUqWLHjh3PnMdB5zQhc+bM
mZPCZo5z1apVUzqOf//738WuXbueef7OnTvFunXrninLl19+WRw7dqw81jxyfAmbdU+ePCk++ugj
DVxhBHULAAiak1+TcDRv3rxi7ty5xb/+9a/i0KFDxezZs5/pWctr7969W2zdurUMQps2bSquXbs2
sfy3334re96yLOumB+/HH3+cWH7u3Lny+fSqLV++vLh8+fKksuzdu7eYM2dO2YNWhbJhfv755zLk
RXob08OYnrVmQMx+mueiq5xNCZg5J4N89913xe7du8uf7927V6xYsWJoKL59+/ZIQbMKmylbXY43
xz2OBMWULeeqaePGjcV///vfZ8qS66HeQ5tQmZ7NugTUBFUNXGEEdQsACJqTXvPZZ5+VISI9XgmY
n3/+efl7M+zktWvWrCnu379fBpAffvihXLeSIJOeu6oH7OjRo8X8+fMnlteDa4a9Ll68eGLZ8ePH
i5MnT5brZd+nT58uDhw4MLTc6W1LyKtkiGczDB4+fLgMr81z0VXOpry+6rVsevDgQbFs2bKJ33Pu
msNeM+T1k08+GVgvbXXUXJY/COS468tHHRad8zuoN3Pfvn3l8Y9yvSS4N8/TxYsXNXCFEdQtAPB3
C5pdYaTqpaz/Xg9VzdfWezAT0tJT16Z+T2BCSu4FHCTbad7fWA+iTatXry5u3rw58XuGlqZXs9pG
/n333Xcnjq2rATbs3sVo9uK1LU85/vGPf0xavn79+kllHTdoZhs57nEkLFc9qpX//Oc/E73Co5yj
77//fqL3VgNXGEHdAgB/46DZt2HS9vug7TWHd+a+xYSR9OClp6++Tnox83tC5Z49e57ZzqgT10SG
vTaDaQJeekUjPZYZHjus7G3lnErQjExQdP369fLnX375ZVKYm0rQzPFmWHFfCb/NgJohtLnnM73T
o5Ql96Z+/PHHZW+zBq4wgroFAATN5xo06yErQ1nfe++9cohnhlTmnsVBAe/s2bPlfYE7d+6ceL4t
VA4y6PXZbu63jNybWQ3rbJZ9lHLWJRgPurcxMjNrdR9o5aeffpoYKvvpp58+cy/quEGzGexHHTp7
5MiRciKfugx5ztDnUa6XhMscR4YJa+AKI6hbAEDQnPagWZ/lNffsZbhqJfd31ofdZqjmsDKkx6++
LGFt2H2Qgwzq0YxFixaV92Zm2Oyw4+hTzsi9nwlrg2QSoUH3PuZe1kzcM2im2HEnA0rgG6dHM7PC
JoQ3yzBKUE1PZu5/bQ671cAVRlC3AICgOW1BM8NAEz4S8jIba30yoIS8avbW6n7C+vrpRczMs4OC
VMJctldN0JPfM6PpMNl2/X7RSiYQWrBgwTMTCdXL0VXOpgS83GeZsFkF1JQxk/xk5t1B3y2Z3sLc
YzrontSuoJlzlCBdnatKhuGOc49mypFe277XQoJyhiPXh9dq4AojqFsAQNAcaTKgPkEzs5fmK0gy
ZDahsz6RUIaMJtQkQCZUJmTV18+w2dwPmWGveU0zSKVnML2N2Xbur2wLR5l9NWVpSgjO+s1hnvVy
dJVzkHx1SsqXkJr10pObob+DQmaleW/msHPafDS/Vqby7bffTpp1dlTZ3qDe365Gao5x1FltNXCF
EdQtAPA3CZpvsitXrrT2eL6J1q5dW4Z1EEZQtwCAoPmcZJKeGzdu/C2ONUN8u75KBoQRdQsAIGhO
UYaXfvjhh3+LY81x5p5QEEZQtwCAoAkII6hbAEDQBIQR1C0AIGg6C4Awom6dBABA0ASEEdQtACBo
AsII6hYAEDQBhBF1CwAgaALCCOoWABA0AWEEdQsACJqAMIK6BQAQNAFhBHULAAiagDCCugUABE1A
GEHdAgCCJoAwom4BAKanbaGBAQgiqF8AYNqDpkYGIISoYwCAaQ+aVUPDw8PDo/lA0AQAGDtogkYn
eM8DAAiaaHQC3vMAgKCJRifgPQ8ACJpodALe8wAAgiYanYD3PAAgaKLRCXjPAwCCJhqdgPc8AICg
iUYn4D0PAAiaaHQC3vMAgKCJRifgPQ8ACJqg0Qne8wAAgiYanYD3PAAgaKLRCXjPAwCCJhqdgPc8
AICgiUYn4D0PAAiaaHQC3vMAgKCJRifgPQ8AIGii0Ql4zwMAgiYanYD3PAAgaKLRCXjPAwCCJqTR
6eHh8fd6AAAImsBz+QMDAAAImoCgCQCAoAkImgAACJqAoAkAAIImIGgCACBoAoImAACCJiBoAgCA
oAkImgAACJqAoAkAgKAJCJoAAAiagKAJAACCJjDlgNl8AACAoAkImgAACJrAqxk2AQBA0AQETQAA
BE1A0AQAQNAEBE0AABA0gX5hEwAABE1A0AQAQNDkzQ0pHh4eL/cBACBo8kaFTMB7EQBA0ETDFrwn
AQAETTRoAe9NAEDQRGMW8N4EAARN0JgF700AAEETjVnAexMAEDTRmAW8NwEAQRM0ZsF7EwBA0ERj
Frw3AQAETTRm/+Zu3LjhJOC9CQAImmjM1n399dfF7Nmzi5kzZxZbtmwp7t+/P7Hszz//LL744oti
1qxZxdtvv10uf/jw4cTyvPZ///d/y2XV+g8ePHhmH48fPy6WLFny0hvi9W1N13Zz7AKQIOg8AwCC
JhrL/9/BgweLo0ePFk+fPi0f+/btK9atWzex/MsvvyyOHTs2sTyhNGGysn79+uJf//rXxPL8vGHD
hkn7ePLkSfHRRx+N3aB+XkFTUBCABE0AQNCE59CYXbx4cdlrWffWW29N/Dx37twyQNZDY70Hr/7a
Yc8luN65c2ekBnX2tW3btrKHdcGCBcXp06c7eyGby7/77rti3rx5ZS/s9u3by97UYa+t/PXXX8XW
rVvLXtmlS5cWV65cmVj222+/FZs3by6X5diy/Mcff5zYRv1R2bt3bzFnzpyyDDt27Oism6tXrxbz
588vVq1aNdI22sob+YNA1svynP+7d++27q/rvJ87d6489hkzZhTLly8vLl++PK3Hk3VOnDhR1luu
ufzB4tChQ2V5st/z5893Ht8ff/xRLFy4cFJ9V+cqZR6lHF3nQdAEAARN6NmYffToUdkI/+STT4a+
Jo32BIhK1aNZOXPmTPGPf/xj0joXL14cuQyHDx8u9u/fXzb4MwR37dq1vYPmypUry+CRbeR40ivb
FTR3795dlj3Onj1bvPfeexPLVqxYUZw6dWqi1zY9wPVz0CzT8ePHi5MnT5avTTBPWDlw4EBr3SQQ
5/X37t0baRtt5U1Aq/dSZ1sJpW376zrv9bB34cKF8g8U03k8Weezzz4rl/373/8ug97nn39e/p79
1v940XZ8Gead5c1rKtfBKOXoOg+CJgAgaEKPxuzHH39c9vDk8csvvwx93ffff1+GnMqvv/5a9kBV
PXr5Oc+N26BOD1jCbOXatWu9g2a9dy+9tenl6gqaCWr1ntsu6dkbVqYE3ea2uoJZvcdxlG20lXfZ
smWTzmF+Tk9h2/66znuCdRVsR7nW+h5Pc538nj98DDrHbceXay/1Xe0r/7777rsT2+4qR9d5EDQB
AEETxmjMZkhifZhh3e+//14G0vQEVTKkND1IVe9S7vnM/ZjjlqE57Dbb7Bs0m0Givs1h2xo0BLgu
Q0ETsNPbm6DTVqZsqzmkth5MRzkvXdtoK++gfQ07B6Oe9/RiVr3Fe/bs6X2tdR1Pc52237uOLz3q
6bWM9ETnGh33vDbPg6AJAAiaMEZjNiFyUIjJ859++ukzM8rmfs16sMvPuW9uuoJmWzgcdflUg2bu
+UwPYu4hzDDgDAdt22dbqBz1vHRto62845zDrnWqsJ1huhs3bix27tw5rcfTJ2h2lTVlzH2rkT+a
VEO3xz2vgiYAIGhCz8ZshkTWw2NzmGWkJzP3vt2+ffuZ9ZuhMkEzw2/HbVCvWbNm0tDFmzdvtoak
lKm5/Pr16xO/56tYcr9fV+DKV68MG4qa9evDOAftsy7hpv76ceqmaxtt5c26zaGl9QmcBu2v67zX
5fy21eU4x9MnaHYdXyxatKi83zLDZvuUo895EDQBAEETF9CQxmyGymYoZDX09ZtvvikflZ9//rkc
ilj/bs26TPqSnr70eGb9NO4za+e4DeoMdcxXrFSTsWSyoWGT0mQm2wyLbIa+zEKadavjqQ/lbZsM
KMND49KlS5Mm10loqWaZTfBYvXr1pHUTtnMPYBVQMpS4mlAmj/xe/8qYUc5L1zbaypvXHjlyZGLd
fD1N/TtMB+2v67xn+5l5NpqT80zH8fQJml3HF5ngJ7PGNidh6ipH13kQNAEAQRNGaMwmICYspkco
PZEJnnWZWKV5T1t9W/kqiWr9PBIym18v0bdBnfs806uar6DILKH19aqQkyGQCRcJP83wmFD4zjvv
lL21X331Vdmr2RU0U+Z8P2i2nXswMwlM5aeffionjMmyBK5MilNfN2GmOv7Krl27yp7QPJcwXM2+
2ue8tG2jrbzVHxCqyZ0yI+utW7c699d23jNsNvvJec8+q9A5XcfTJ2h2HV+kFz77aQ71HqVu2s6D
oAkACJrwN2zMarTjmgUAEDTRmHWceG8CAAiaaMy+upqTwoD3JgCAoInGLHhvAgAImmjMAt6bAICg
icYs4L0JAGiLOAVozIL3JgCAoInGLOC9CQAImmjMAt6bAICgCRqz4L0JACBoojELeG8CAIImGrOA
9yYAIGiCxix4bwIACJpozIL3JgCAoInGLOC9CQAImmjMAt6bAICgCRq04D0JACBoomELeC8CAIIm
b34D18PD4+U+AAAETeCV+2MBAAAImoCgCQCAoAkImgAACJqAoAkAAIImIGgCACBoAoImAACCJiBo
AgCAoAkImgAACJqAoAkAgKAJCJoAAAiagKAJAACCJiBoAgAgaAKCJgAAgiYgaAIAgKAJCJoAAAia
gKAJAICgCQiaAAAgaAKCJgAAgiYgaAIAIGgCgiYAAIImIGgCAICgCQiaAAAImoCgCQCAoAkImgAA
IGgCgiYAAIImIGgCACBoAoImAAAImoCgCQCAoAkImgAACJqAoAkAgKAJCJoAACBoAoImAACCJvBq
BMzmAwAABE1A0AQAQNAEXs2wCQAAgiYgaAIAIGgCgiYAAIImIGgCAICgCfQLmwAAIGgCgiYAAIIm
vA6By+Pv8wAAQNCE5x4yUecAAAiaIHCg7gEABE0QNHANAAAImiBk4BoAAEDQBCED1wAAgKAJQgau
AQAAQROEDFwDAAAImiBk4BoAABA0QcjANQAAIGiCkIFr4DU5fg+P1/UBgKAJr2XIePz4cbFkyZJn
nn/48GGxefPmYubMmcWsWbOKjz/+uHjw4MHE8j///LP44osvymVvv/12sWXLlnKdyqNHjzobTV9/
/XUxe/bsch9Z//79+2Mf57lz54q33nqrWLlypRAoaDp2XMMACJrwshopT548KT766KOBr9m7d2+x
Z8+e4unTp+Xj+++/L3bt2jWx/MsvvyyOHTs2sTyhMWGxcvbs2Um/Nx08eLA4evToxPr79u0r1q1b
N/ZxJmSeP39eI1JDVQMd1zIAgia8zAZKgt2dO3cGvmbDhg3FzZs3J4XSTZs2Tfw+d+7cMiDWl6dn
s5LgeOTIkaH7Xrx4cdkr2gyLbRJm04OaHtCU/e7duxPH2DXULM9fvXq1mD9/frFq1apJgXrOnDnl
dnfs2DFpnb/++qvYunVrub+lS5cWV65cGak8w/aX87Vt27ayF3fBggXF6dOnJ5W36pWdMWNGsXz5
8uLy5csaqY4ZXNMAgia8Xo2TixcvDn1NwlA9SFbPDZNQllBVSU9pwmpCXNZLKBsmw2wT+D755JOh
rzl06NCkHtDjx4+XIXDURliWb9++vVz33r175XPZxsmTJ8vnEpQT/A4cODCxzu7du4szZ86UP6eH
9r333utVnub+Dh8+XOzfv798LsOQ165dO6nc9V7ZCxculGFcA9Uxg2saQNCE17JxMug1g3oX23oc
M7Q2wazyzjvvlM9FgtW33347aXkl936mVzCPX375Zej2ly1bVobZerCdN29er6BZ73GM3M/ZDNP1
cJdg2VzepzzN/aVns77OtWvXJpU7Qb0Kthqojhlc0wCCJrxxQTPDN0cNmr///nsZGNMrOEwCW8Ln
MOnxzHDRYbrKM0rQHLR+c9htfT9twXqc8jS3l3NSf116MfN7AnDuj9VAdczgmgYQNOGNCpqDhskO
ei7h8tNPP500I22fcFbfTluwG7SsXu5xgmZbebqC5jjl6Voncl9nhulu3Lix2LlzpwaqYwbXNICg
CW9O0EzQqU/Wk69Bac4Km57MfMXJ7du3n1k/w0j/+OOPid8zZDQT6lQyTLQeTptDT5vS29kcqlqf
fGicoJlt5v7QYfK1L8OGzo5TnjVr1kxaJ5MtDSv39evXp61hKWiCaxoAQRNeiaCZyXmqiWvyOHHi
xKThnD///HPxj3/8Y+h3X3711VflNqr1M8lOvg6lkqGy9a9P+eabb8rHMJl8J7PYVq/Pturf/zlO
0Mw268eY3+thOveUZjhrXLp06ZnJgPqW59SpU+VsvNVkQOvXr5/0umw/M89GJgXqmoVXA9Ux45oG
QNCE1ypoZqbUBKH00uXxwQcfFA8fPpxYvnDhwmfub6xvJz2gn3/+ebluvgolga4uQ2UzK2uWZyKg
tllp6+G0mjgoM7zeunVrSkEz8t2gGRKccmzevHlihtjqGPJdoAl8mfwnk/dMtTz5/tD03GY23sxU
W39dhs1mPxnSm31WoVMD1TGDaxpA0ASNE1wDr/gx548I9R7oSv6Ykj845LtR8weETHI16P7jYesP
+uNL/V7gDNVu+wNNX9V3r2YCKdfkyynLi1rfZzmAoAkadLgGXuFjTm96vud12JDx+pDufEVPer1H
Xb/p3//+96T1M9FTesmnS/27V12TgiYAgiYIGbgGXtIx5z7cO3fuDHzNhg0bykma6qFy06ZNI69f
l6C6YsWKSZNi5R7d3NvbRzVEO72s2Xf1/ayj9Irm+QzJzuRb+R7XeqDO8O1sd8eOHZPWyYRVGQqe
/WUCrytXroxUnmH7y3nYtm1bOUR9wYIFxenTpyeVt+qVTc9vJtm6fPly6/kYVvb0Pude6vp2q7pr
O6au2aLrz3UdS9e5HWV972MAQROEDFwDr+ExX7x4cehrEgCaMw03v9anbf263IPb7A1NT2jCbIJI
ttt1b3ImnTp69OhED2u2mcA0at1mee6FzrrV/cfZxsmTJ8vnEqQTdjJZVyWTYJ05c6b8OT2wzUmw
usrT3N/hw4cnJt3KMOS1a9dOKne9VzaTby1evLj1nA4re/a3evXqclmGNmc7v/76a+cx9QmaXcfS
dW671vc+BhA0QcjANfCaH/Oo33U6bPbfrn2kN7P51T/vvPNOORw3Eja+/fbbMgQNk8mhml+jU/8a
oFGCZr3HMXI/ZzNM18NdQtiwr/UZpTzN/aVns75OJtWqlzu9n1UI7NJV9gS9hLmEuy+//HKkY+oT
NLuOpat8Xet7HwMImiBk4Bp4A4NmfeKeqQTN9KSld61LQknC5zBd5RlntuWs3zZhUdvX6oxTnub2
csz116UXM78npNW/QmmQrrJXYS/hN9/zO8ox9QmaXcfS99w21/c+BhA0QcjANfAGBs3mMNlhz3Xt
I/dhjvKVPcPCW1tA6gpG44TpUYL1uOXpWidyX2eGtG7cuLHYuXPnWOeqkq9iSg/miwiazeXjnFtB
E0DQBCED18ArdExtxzVu0EzQ+fPPPyd+z71+mfCm7z5yL2aCU1N62uqTA2UYZSanGSaT4zSHquY7
X6cSNLPNfM3KMPnalmHDTMcpz5o1ayatk8mWhpX7+vXrrcfUVfZjx46V90ieOHFi0tDZtmNqC5oZ
+lx/rutYusrX51z4LAcQNEHIwDXwkoLmsJlXxw2amTG0mqwljwSWYcM52/aR+/KqyXDqvvrqq3If
1fZzL2HC0TCZfCe9o9Xr89r693eOEzSzzfox5vd6mM49oxnOGpnFtTkZUN/ynDp1qpxtt5oAZ/36
9ZNel+1nhtjIpEBtvY9tZc/5fv/99yeFvv/+97+dxzRsYqLMLJzvVK0v7zqWrnPbtb7PcgBBE4QM
XrtrYFg4e1Mf47w3ElbS+E8vXR4Zhvnw4cPe760ElkE9aOkh/fzzz8ttz507twwlXaqvE8kjM7ze
unVrSkEzMhtuhgSnHAlT9VCcMua7PnMMmfwnE9ZMtTwHDx4se3Mz224m7Km/LsNms58MO80+q9A5
zLCyp8z1rzfJz1nedUz1slRBN2VJgE5ZmsfUdixd53aU9X2WAwiaIGg6bufiJR7TVHs0wfsYAEET
NE4ct3PxTNBU/3gfAyBowivUOMmQsGqIWO5lunz58sSyTFaRIXEzZ84sJyq5cuXKpO1lqFu++y7f
CVfJfWcZCpbhdDt27Hhmf23Ls81M4LFo0aKJ4XPVfVKjrJ8hitu2bSuHqy1YsKD8knSNsr93A1X9
45oGQNCEl9A4qYe5TJJR/1LxTJxRfYF6Zs5sTpyxffv2MtxV9x7lPqMExTz35MmTMuhlkpNK1/Js
M/cyVV/03pwQpGv9fEF7NQFHJthYu3atRpmgqeJxTQMgaMKLbpykR7IKk00Jlm1fBVAFwkq+IL35
+npw7Vo+aJv1cnetn57V+lcGZKIPjTJBE1zTAAia8IIbJ+nFzLKEuObXN4z65eb11zcnZal/cXnX
8lG+JL1r+3UJpRplgia4pgEQNOElNE5yr2WGxuZL6nfu3Dl20KyHvkG6lncFza71B5VXo0zQBNc0
AIImvMTGyfXr1ye9Lt8f1zZ0timTCT169Gjo9ruWdwXNrvXXrFkzaejszZs3NcoETRWPaxoAQRNe
dOMk92FWX4zenHwnkwFlaG3kS8+bkwE1HTp0aGIynjzy+7p160Ze3hU0u9Y/depUsW/fvonJgNav
X69RJmiqeFzTAAia8KIbJxk2u2zZsomvE6lCZzx+/LjYsmVL+Xxek8l1ura3a9eu8utF3n777XIG
2WpG2lGWdwXNUbZ/8ODBYt68eeVXoGSWWo0yQRNc0wAImqBxgmvAMYNrGkDQBI0TXAOOGVzTAIIm
aJzgGnDM4JoGQNAEjRNcA44Z72MABE3QOME14JjBNQ0gaILGCa4BxwyuaQAETdA4wTXguHEtAyBo
ggYKrgHHDq5hAEETNFJwDbzWx+/h8bo+ABA0QcjANQAAIGiCkIFrAAAAQROEDFwDAACCJggZuAYA
AARNEDJwDQAAIGiCkIFrAABA0AQhA9cAAICgCYIG6h4AQNAEbwqBQ50DACBowvMIHh5/nwcAAIIm
8BwDNgAACJqAoAkAgKAJCJoAAAiagKAJAACCJiBoAgAgaAKCJgAAgiYgaAIAgKAJCJoAAAiagKAJ
AICgCQiaAAAImoCgCQAAgiYgaAIAIGgCgiYAAIImIGgCAICgCQiaAAAImoCgCQCAoAkImgAAIGgC
giYAAIImIGgCACBoAoImAACCJiBoAgCAoAkImgAACJqAoAkAgKAJCJoAACBoAoImAACCJiBoAgAg
aAKCJgAACJqAoAkAgKAJCJoAAAiagKAJAICgCQiaAAAgaAKCJgAAgiYgaAIAIGgCgiYAAAiagKAJ
AICgCQiaAAAImoCgCQCAoAkgaAIAIGgCgiYAAIImIGgCACBoAoImf6/69/Dw8PDw8PAY5yFoAoIm
6h4AeK5tCS0LQNhQ704CADCtbQqtC0DgUOcAANPattDCAIQOdQ4AIGgCQgfqHAAQNAGhA3UOAAia
gNCBOgcAEDQBoQN1DgAImoDQgToHAARNQOhAnb8hbty48Upt53lvk9fv2gIQNAGhgzemzk+fPl28
++67xdtvv12sXr26uH79+sSyR48eles2H+M6d+5c8dZbbxUrV64ca3nbcXWVK8c3HaZrO23bHPUc
v07v5amW9WWv37a9cesPQNAEBE3eyDr/z3/+U6xZs6a4fft28fTp0+LUqVPFe++9N7H87NmzxZYt
W6atHAmR58+fH3v5VILmdF33z+P9M+42Bc1X41w1t+0zFhA0AaGDv3Wdf/LJJ8XBgweHrrdv377i
yJEjvfb19ddfF7NmzSpmzpxZrFu3rrh79+5EGdp6RQctH/a6vkFz2L737t1bzJkzpyzvjh07Jp7/
+OOPi0uXLk38np7WTZs2jdSz+9tvvxWbN28ujz/BeenSpcWPP/44qSxXr14t5s+fX6xatarzuP/6
669i69at5fayrStXrgw95mHHUx1DyjNjxoxi+fLlxeXLl1vrse+56VPWrnrNHz22bdtWzJ49u1iw
YEHZ697nWEdZf5j07v/+++/lz/kDTNbLH2Ti/v375fJJDawh9Zf3zaJFi8rz3fUHlOY1Mcoxdl1n
XfU97H1alefkyZNDy9/3WgIETUDQ5G9W52lItt1f9tFHHxUbNmwoG7tptKdx2ubQoUPF0aNHy4Z+
HsePHy+Dx6jX3ig9Q+MEzUHLU7Y0plPOJ0+elGHkwIED5bJ79+6Vw4iz7PHjx8XixYuLX3/9daT9
rFixouwZrs5BzkcCRL0c27dvL5dlP13HvXv37uLMmTPlz+lhrvc411/XdjxRDwsXLlwoj2mYcc/N
qGXtqtfDhw8X+/fvL/fx4MGDYu3atb2OtWv9Np9++mnxww8/lD//61//KofFZn/V79X13HY8+f2D
Dz6YCG857zn/bddm85roOsau66ytvkd5nybEDit/n2sJEDQBoYO/YZ2nwZiGYnpD0rORYbIPHz6c
WP7OO+8U33//fflzGqTffvttGSaGWbZsWdmrVcnP8+bNeyWDZu4DzTHV1RvMaXwnsKRx/+WXX07p
/ZOen/r69d6jruNOWGuWc9Druo4nIaQKgV3GPTejlrWrXtOrV7+Orl271utYu9Zv89133xVffPFF
+fM///nPstc/j/jss8/KwDdK0Oyq467Xdx1j13XWVt+jvE/byt/nWgIETUDo4G9Y53k+jepM+lP1
bFSN6kHymoTPURq69TD7KgbNlKs57LFZ/jT20wCvhlKO+v7JMMgE8pzLNOr7hKzm7109YaMeT/6g
kOdyTHv27Gkt/7jnZtSydp2D5nZy3fU51q7126R3Nr2FkWGhmRxr4cKF5e/5g0yG044SNPt87g5a
NkodtF1nbfU9zvt01G0DgibggwF1Xg6HrfdspEHeNavqoEZqW9CYShgcJ2gOu4+yua2246hk+GN6
6foEzfSIZZ0TJ04UFy9eLIdCvoigOcrxJJhkSOvGjRuLnTt3jlXHbefmeQXNvsfatX6XuXPnlkNu
q4CZIeY3b96c+P1FBM2uY+y6ztrqe5z36ajbBgRNwAcD6nxiEpd60MwQ2kp6rP7444+J3xNK06sz
THqAmkPy6sF1qkGzmpxlOkJsypqe3GGOHTtW3iOXhnyfobMJ7/XttpV5lONesmTJSMNRu46nLr10
bccx7rkZtaxd9ZqZkOvXUUJen2PtWr9L7k3+v//3/0707lfDZ+u9/c87aHYdY9d11lbf47xPR902
IGgCPhhQ5+V9VnlUk4JkpsxM9FL56quvypkvq+W5Jy8hY5hMMpJtVK/PaxM+xg2D9UlH7ty5U05Q
Mm7QTIDOfWdVAztlrSaMySO/Z/bNSO/Q+++/P6lh/t///nfgdprS+1XN/pmAk/PZVc7mNpuTAWWo
YmS212ET7LQdT2S9zBYaXZPTjHtuRi1rV71mkpvMeFxN5rN+/fpex9q1fpdcw/kjS3Wt597k1FHC
9aDjaau/cYNm1zF2XWdt9T3O+3TUbQOCJuCDAXU+0ajO5B7p0UiDvwoNkVlFP//883JZhhOm4dul
+tqEPDKT5a1bt8YOmlUjNsMI0xBO43bcoJmQnOOo99zs2rWr7Bmqjr2a8TOTItW/wiM/Z/mw7dT9
9NNP5aQtKXca5AnyXeVsbrP+mtRBypPt5T68TGwzbFvDjicy1DHrV19XUQWFYcY5N6OWtateI1+7
k7CXGY9z73CfYx1l/bbr5eeff570tSbVZEL190Z9/bb6Gzdodh1j13XWVd9936d9tg0ImoDQgTqH
v6XMKAuAoAkIHahzmDZtX9MDgKAJCB2ocwBA0ASEDtQ5ACBoAkIH6hwAQNAEhA7UOQAgaAJCB+oc
ABA0AaEDdQ4ACJqADwYnQZ0DAAiagNCBOgcABE1A6ECdAwCCJiB0oM4BAARNQOhAnQMAgiYgdKDO
AQBBExA6UOcAAIImIHSgzgEAQRMQOlDnAICgCQgdqHMAQNAEfDCgzgEABE1A6ECd82q4ceOGk+D8
AtoWgiYgdKjzZ/3xxx/Fl19+WcybN6946623isWLFxd79+51/b5Gx/K8zse5c+fKa2LlypUDl7/9
9tvPtRzTtb2pbudlrd88v1Pd9+v2vnn8+HGxZMmSZ55/+PBhsXnz5mLmzJnFrFmzio8//rh48OCB
D3kQNAENdV6lOv/kk0+K77//vnj69Gn5+19//VV8/fXX5cP1+/c+loTM8+fPj1z2V/VYXteg+Sr/
EeJ5e/LkSfHRRx8NLH/+ELZnz57yMyuPfH7t2rXLhzwImoDGLa9SnSdMNKWXc+7cuc807ubMmVP2
IOzYsWPSsoTTrVu3lj0MS5cuLa5cuTJpeUJr1svydevWFXfv3p1UrpMnTxaLFi0qZsyY8Uy4SUNy
27ZtxezZs4sFCxYUp0+fnnQsv/3220TvRtbN/n/88cdJ27969Woxf/784v/8n/9TrFixYmCjduHC
heVxN42y/bbyj7L+rVu3OstV9S5mH8uXLy8uX748sG7bXjfIsLrJNuuPQddTc3n+PXLkyNBz0XUd
tV2zXee57Rrs6tWrP9d1vXUdwyjr1w2rr2Hndypl73Mcfa+jZpna6moUuRbv3Lkz8Jg3bNhQ3Lx5
c9L7ZNOmTT7kQdAEBE1epTp/7733igMHDpQN9WGOHz9eNhzTkE2jLg3YrFPZvXt3cebMmfLns2fP
ltusHDp0qDh69OhE70O2lUBQL1eCWBVw0iCth9/Dhw8X+/fvL9fN8Li1a9dOOpYEtFOnTk1sP/tK
qKxvf/v27eWye/fuFevXr3+m0Zxj+/zzzwce+yjbbyv/KOtHV7nqjfULFy6UQ5wH1W3b65pGqZs+
11R+/+CDD4aei67rqCtotp3ntmuwT9Dsut66jqFr/UF/6BmlXqej7H2Oo891NKhMbXXVDNGD/phx
8eLFocecIF2NwKg/BwiagKDJK1Tn165dKxuRaQgmJHz77bfFTz/9NOk1uUev2bCrNzzTqG8uryxb
tmxSiM3PuR+0Xq56D2ezrKtWrZq0fsrbdf2mF2XY9hNCNm7cOOn12ccvv/wy8rls2/4o76/m+qOU
K+G0ClJtddv2unHqpm/QbDsXXddRV9Bs23bbNdgnaHZdb13H0Pd6HbVep6PsfY6jz3U0qEx93xN9
PrcGjcIY9BwgaAKCJq9AnWd4aXpE0hORRtvBgwcnNeKavQ/1sNTWyKu/btDruxrPzW2ncdxcJ2VP
j1buN0146goWGdL366+/TjTG00DvOjd9tj9u+drKlV6lvDYBIfenDdtf2+umo26mEoS6rqOpBMS2
a3Aq22leb33fC4Ou17pR63U6yt7nOPpcR6N81kxn0Oy6bgFBExA0eUXrPF+rUO/daAsDXY28Qcum
GiDqy7/77ruyN+vEiRPlcLsMj+3a/r59+4ovvvii/DlDRdOLO8w42x+3fF3lSmCtej537tzZGmwH
vW466mYqQajrOnoVg2bfY+haf9gfMkap16mWvW9djHod9Q2aowydbdvWoGGyhs6CoAkImrxidZ5J
fwYNOcwEIZVMBvLo0aOh285XEAwbtph1m8Mz61/b0NUoXbNmzaT1MwlIfXkamPWy3b59uzNY5P61
TBpz//79cjKUfI3CMONsf9zyjVqu69evjxQIm6+bjrqZStDsuo6mEhDbrsG27TTro+t66zqGrvXb
dNXrVMs+bl10XUd9g+ZUP7cSfP/888+J3/M+yeRBgKAJCJq8QnWeWUczKUxmeKwabZk5NBPoVLK8
mmQkj/xeb9hlWGiG2sWlS5eemQwo26vWPXbs2KTvxutqlGYinfT0VROcZNKc5nDTahbXNKxXr149
UghLj+GHH3446TgHGWf7UynfsHLlnGYm0Bg0ucoor2sap27qEopzL14VbrrORdd1NJWg2XYNDpss
Kdd8hor3ud66jqFr/aa2+mqe36mWvc9x9LmOXnTQzGy59bJntEDf4b2AoAkImryAOk/DLQEjw+ky
GUzCZ3MW2nxPXXrn0uOVBm6GgFYSTrds2VI2RnMPYu4vbIbZ9JDmkSCVr/Po0yjN/aIpV3r5Mltm
fXkmLqomM0rjOBOYjBI08/UXWZZhwm3G2f5UyjesXBnGmHNbfV1EFQKa22h73bA/NPSpm7rMUprr
oeoFHaUu266jqQTNtmuw/roqNOX85JrP+elzvY1yDF3rj1qvzfM71bL3OY6u66jtmJ530Kxmj67O
TSYxe/jwoQ95EDQBQRN1/vKlsZreRuWC/v75z386CYCgCQgdqPO6DLdLb86rNtzuVS0XNGWoMoCg
CQgdqPOa3Pu2YcOG1kmAlAsABE1A6ECdAwCCJiB0oM4BAEETEDpQ5wAAgiYgdKDOAQBBExA6UOcA
gKAJCB2ocwBA0AR8MKDOAQAETUDoQJ0DAIImIHSgzgEAQRMQOlDnAACCJiB0oM4BAEETEDpQ5wCA
oAkIHahzAEDbQtAEhA7UOQAgaAJCB+ocABA0AaEDdQ4ACJqA0IE65xVz48YN28f5BQRNQOjg9a7z
33//vdixY0cxf/784q233iqWLVtWnD59elr3f+7cuXLbK1eu9B7r8Pbbbz/Xsk11+1112dz+dH/e
TNf2prqdl7X+dFwf9X2/Tv8ffP3118Xs2bOLmTNnFlu2bCnu378/sezhw4fF5s2by2WzZs0qPv74
4+LBgwc+/EHQBARNXkad//HHH8WqVauKkydPFn/99Vf53H/+85/i3XffLb777rtp23+Cyfnz573H
XoH351S331WXze2/qp83r2vQnI7z+Tr+H3Dw4MHi6NGjxdOnT8vHvn37inXr1k0s37t3b7Fnz56J
5d9//32xa9cuH/4gaAKCJi+jznfv3l0cOnTomecTNhNA69KbkJ6C9BikgXf37t1J209YXbRoUTFj
xoxJYSTL6o96w3DOnDnlNtOj2izv1atXy17Wejm61hlWhkiQ3rp1a1n+pUuXFleuXJm0ftu2m377
7beJ3pPsJ9v78ccfJ5Ul56fa36ZNm4pr165NLK96BVPO5cuXF5cvXx56rgadi679DzvWYXXRNKyu
u9YfVv4jR44MrZe+577ZGzdunXf16tWfS3DZtm1b2Zu2YMGCsse/uU7bMYyyfl3f62MqZe9zHMPK
NepnUFtddVm8eHHx559/PvNHj8qGDRuKmzdvTvz+5MmT8n0HCJqAoMlLqPP33nuvuHPnTuf6CaP1
3oTjx4+XDfj69hN8qkCSBmS9Edjcf9ZPozPbSoMwjd8DBw5Mev327dvL5ffu3Rt5nbYyJFSfOXOm
/Pns2bPlsY9anqYVK1YUp06dmjgfOTcJgvWyrFmzphzal+U//PBD8dlnn01qIFeN7AsXLpSN6GHn
atC56Np/27F2vf9Hqes+11p+/+CDD4bWS99z3wxJ49Z5n6B5+PDhYv/+/WUZMxxz7dq1k5Z3HUPX
+k19r4+plL3PcbSVa5TPoK7PiEGPQR49elQG4k8++WTiuQTplLsuzwGCJiBo8hLqvN7Qa5P7Nquh
tZGf582bN2n79R7OroZ87u9rNgqbjenm9sZZp77fhIzm+qNuexTppanvt96DmW3X72lMKKwC0ChB
rXlcXftvO9au9/8odd03aLbVS99z37yuxq3zPkEzPcn1c5K67XMMXes39b0+plL2PsfRVq5RPoPa
6mpUufcyva15/PLLL62fZaN+vgGCJiBoMs11niGFfUPUoEZcV2O3uTzrNnsumkFt0P76rlN/rq3R
2bXtQTKcNT1m6VVJOOsKLvX9pzcor0nDPveV9Q0SXftvO9au9/84dT2VINT33PcJiKOeh77bSRjr
cwxd6zdN9froU/Y+x9FWrnE+g6byf1GGd2f47qjXLSBoAoImL7DOMwRz0MyMGTZXv+dvUIOtT0O9
ubwrxA3a3jjrjBo6urbdlImS0lt24sSJ4uLFi+WQ1q7z0ZwtNEExwzk3btxY7Ny5s1eQ6Nr/VILm
OHU9lSDU99y/CkGz7zF0rT/sDwnjXh99yt63LoaVa6pBs8/Q2eozqn5sg4bJGjoLgiYgaPKS6jy9
ErknqykzNr7//vsTv6fnoDmcsh6c+gbNbC/3WfUp7zjr1J9bsmTJ0GGUXdse1ICtv/727dvPHO+v
v/466XwtXLhw4LauX7/eeq4GHVfX/tuOtev9P05dTyVo9j33fQLiqOehuZ3m+cz9tvVzkkln+hxD
1/pt+l4ffcs+bl00yzXVoNklw3brfxRrDulO8K1PFvT48eNJs9ICgiYgaPIC6zzfPZdhl8eOHSsb
adXENXPnzi1++umniddlgpjMHFpNEJPXpxE/btDM9qoJSvLI7/VG4aDtjbNO/bkMM83Qv7h06dKk
iWG6tt2UmTOrHt803FevXv3M8WYWzHxHabaXbdcnA8q+M4NnNCdFyXDm3MtWhYNBx9W1/7ZjbW5/
0HnuW9d1o5S//lzfc98naLadh2avXzXJTSbHyqQ19eWZeClfp1FNqLN+/fpex9C1flOf62OqZe9z
HG3let5BM0Nl619f8s0335SPSiYHqpc9vf19h/cCgiYgaDKNdZ7G6aefflpOrpGhc5k8JI3yQQ29
ahKOzEJ669atsYNm5Dvu0jOX3rI0jqsZVdvK23ed+nPp4ciXvKdxnHBdn6yna9tNCeGZJCXbSuM7
E6Q0jzczeOZrIrK9hM76RCgZfpgyVF/zUDXeI7N8Zp2qF3HQcXXtv+1Ym9sf1qjvU9d1o5S/+Vyf
c98naLadh/rrqtCU+kioTn00t53vcUwPWuo0ddv3GLrWr+tzfUy17H2Oo61cXdfGVINmhspm9uWU
K9dlrtG6lDMhujo3mek4f0gDBE1A0ESdA6+xf/7zn04CCJqADwbUOcD0yVBlQNAEfDCgzgEABE1A
6ECdAwCCJiB0oM4BAEETEDpQ5wAAgiYgdKDOAQBBExA6UOcAgKAJCB2ocwBA20LQBIQO1DkAIGgC
QgfqHAAQNAGhA3UOAAiagNCBOgcAEDQBoQN1DgAImoDQgToHAARNQOhAnQMACJqA0IE6BwAETUDo
QJ0DAIImIHSgzgEAbQtBExA61PmLdOPGDSfdeXEenV9A0ASEDv6OdZ7nq8eMGTOKmTNnFlu2bCke
PHgwpf29/fbbrucRzsvzKHufbb6q5+7cuXPFW2+9VaxcufKlnMfp2t5Ut/Oy1p+O929936/b/zmP
Hz8ulixZ8szzDx8+LDZv3lx+Ts6aNav4+OOPp/xZCYImIGjyxgbNuqdPnxY//PBD2YB6Xa6x1+l6
bpZV0BwsIfP8+fMv9Tz+nYPmdJzP1/X/mSdPnhQfffTRwPLv3bu32LNnT/k5mcf3339f7Nq1y38w
CJpOBSBoqvNRn6/3aOQ1V69eLebPn1+sWrVq4vmvv/66/Kt+/rq/bt264u7duxOvrz+6Xh9//fVX
sXXr1nLZ0qVLiytXrkwqT9u6Xddz17qDjq15jk6cOFHMmzevmDt3bvGvf/2rOHToUDF79uyBgSiN
0Tlz5pT73LFjx6TtNM9L/j1y5EixaNGiskd50Pbayp/G7rZt28qyLFiwoDh9+vQz56PPuWt7bXVs
2VfOw9GjR8v1b926VaxYsWJgg33hwoXFH3/80atehl0/Uz2Pw+ql632Rn0+ePDl0223XblevXv25
Ueqy7RhGWb+u6jXOMS1fvry4fPly6/mdStn7HMewco36OddWV6PItXjnzp2Bx7xhw4bi5s2bk67x
TZs2+Q8GQdOpAARNdT7K82k0pgFYf8327dvL5+/du1c+l6CVoFH9Zf/48eNlY3vYdrtev3v37uLM
mTPlz2fPni3ee++9kddtu55HWbd5bIPO0WeffVY2Kv/973+XjenPP/+8/D2N2DRmK9l+GrrZXpan
wX3gwIGhZc3vH3zwwUTIam6vq/yHDx8u9u/fXy7LEL61a9dO2kefc9f12hzXzp07J/b1/vvvT6y/
fv36ZwJBXp/zNG699Lmeu85jV710Bc0Mlxy27bZrt0/Q7KrLrmPoWr+pHsIuXLhQLF68uPX8TqXs
fY6jrVyjfM611VUzRA/6Y8bFixeHHnPe+yl38zkQNAEETXXe8XwaUQkA6Z2ov6bZs7Vs2bKyJ6eS
n9PjN2y7Xa9P47zZgBt3X33XbR7boHPU7AV89OjRwP3nnsLmcXQ14Jv7r7+mq/zpha0vv3btWq/1
+7x2zZo1xf379wfuKwFr48aNk44jZfvll1+mvU7HOY9d9dIVNNu23Xbt9gmaXXXZdQxd6zelF78K
yKOc36mUvc9xtJVrlM+5trqa6mdmPbS2PQeCJiB0IGg2/rKfIZFffPHFpOGOg9bNsLS2Bldzna7X
tzXW+u5rutYdtdFd/z3bbp7Tehn6NuD7nrc04Pus3+e1zQlimvvKcMVff/11ImgMG4o8HfXS9zx2
1ctUAmLbtTuV7TTPb9cxdK3flN7CLE/wy32HUz2/bfvucxxt5Rrnc246g2bXdQuCJuCDQdBU51MI
WsMaV22N6q7XtzXW+u5rutYdJ2i2hZfpaMBP9/KpbKsZJvbt21f+kSIyDPbbb799bvUyHYF91O2/
rKDZ9xi61h8k9ydXvdEZFv28rtO+dTGsXFMNmqMMnW3b1qBhsobOom0haAKCpjqfxqCZSTqaQx+b
Ewj1eX2+SmDY8MO++5qudccJmtlffVjtVANSV/kznLW+PBOV9Fm/z2tXr1496ascMiy2vn6WZUKc
DK/NRC/5iojnVS/jnMe2eplKQGy7dtu2c/v27UnPjVKXbcfQtX6b69evt5Z1qmUfty6a5Zpq0Jzq
Z2aC759//jnxe67xTB4EgiaAoKnOpyloZjKXzPJZTeZy7NixSd87l8CRe6WqxmfX6zOhSobMxaVL
l56ZDKht3a7JgMZdd5ygmf1Vk6Lkkd/rDdHmeelqGHeV/9SpU2VPYjUJSybl6bN+n9c2JwPKcTXL
n57MDz/8sJxgqc1U62Wc89hWL1MJmm3XbrPXr5rkJrOaZtKa+vJR6rLtGLrWb0o5M8NrNCfNaZ7f
qZa9z3G0letlB83Mllsve2aj7ju8FwRNQNBE0Ox4TfX1FHkkYORrLiqZRTI9VPVeqrbXp2dgy5Yt
ZaMyE8XkHr9R9zXq15uMs27foBn5Xr0Mp8uxp0Fen822eV5GaRi3lT8OHjxYTqSTXsTM6Nln/b77
SpjIfvIVFtlX877NfLVHtnnjxo3O8zqVehnnPLbVy1SCZtu1W39dFZoydDShOmGque2uuuw6hq71
6zI8NeWtvgakCneDzu9Uy97nONrK1XVtPO+gmXImRFfnJjMdP3z40H8wCJpOBSBoqnOYLglY+Z7M
ZkM8kwLB8/LPf/7TSfh/7d1/hFXP48fxP5IkSSRJkkiSJLGSJFmSJB9ZkiRviSRJEllJkshKVhJJ
kiSSJEkkSZIlayVZsZKslVhJkszXa77mmjt7zsz5cW/tj+eDq9299875MXNv87ozZy5A0ARA6AB1
jslCo1VaoMV9/6FGJP2FWvR3jVQxlRDtpKnKAAiaAAgdoM4xSeiL7PWVJZoyqK/BOXbsmA2cjq7r
6+zsjC4CBAAgaAIgdIA6BwAAIGgCIHSAOgcAAARNAIQOUOcAAICgCYDQAeocAADQtyBoAiB0UOcA
AAAETQCEDlDnAACAoAmA0AHqHAAAEDQBEDpAnQMAABA0ARA6QJ0DAACCJgBCB6hzAABA0ARA6AB1
DgAAQNAEQOgAdQ4AAAiaAAgdoM4BAABBEwChA9Q5AAAgaAIAoYM6BwAAIGgCIHSAOgcAAARNAIQO
TMo6HxgYGNfHON73DxMfbYxzzrnkWEHQBEDQRIE6L9MWZsyYMa6PMdw/2vnfb2O3b98ed+83jx49
MtOnTzdr1qypvT+tfA20+7xMlvY/Xt53Jkp9xcoZb++R7dz+eP//qq6fP3+aZcuWETQBEDQxOYLm
eG83tOt/f/7Xrl1rO0DjqV4UMh8/ftyS/WnlsRA0J9ZxTJTzGdvP8L7JHDQn8/8Hv3//Njt37hwX
x0jQBECHHIWCpn6+fv26Wbx4sZk2bVpTB133+TfnzJkzZs6cOWbWrFnm6NGjY8p+/fq1mT9/vh1N
WrRo0ZgQ8uvXL7Nq1arC5ZXZv/CYT5w4YcudOXOm2bRpk/n8+XOhsvNoX2fPnm3mzp1rent7x5xL
d+wKX0X3IVU/N27cMPPmzbNlHD58eMz5dJYsWWK+fv1qfx4aGrLPffPmjf19eHjY3i8fP34027dv
t/ujY16+fLm5f/9+oxw3Gqhzonp6/vx5tI1dvXrVnD59Otr2UnWcOgdlzmvddhHuR9nXgNr33r17
bdk6t69evWoq79KlS7ltrkibLNOeUseZ1Z4HBwfN6tWrMzu6ej1///690HtP1ePIO+dh+deuXbOv
C+37nTt3TE9Pjz2WrG21q75Sr6XUefCPL7YfRbZTtP0WaYNV3seK1oceq+e6Y926davp6+urXV95
7abufv+t10OK9v3Tp08ETQAETUysoKkOjPvPV//56T/BvDKuXLli/8P88+eP/Y9W0ybPnz/f9HiF
Id3/5csXc/DgQfsft+/ixYu2I1G0vDL75/+u7arzrLJ107bUQSladkj7efz4cVvWyMiIWb9+/Zhz
6R970X1I1Y8Cu/ZRz9d5O3LkSOb+7dmzx9y7d8/+rA6TppFpe+53t111mm7dutXYJ+2fOpWO3wl6
8uSJWbp0abKNdXR05AaeInWcOgd1z2uZdpF6HaWO59SpU+bu3bv254cPH5oVK1Y0lbVt27Zoe461
yTLHnXpsrD1v3rx5zAcMevyBAwcKv/e06jjyyt+3b589/w8ePLDBQPum38NttbO+Uq+lMu9fsf0o
sp2i7bdIG6zyeitaH3rsunXr7IdfKkvvWXpuq+rL16r9bvfrIQzJWR+yPH36dNz05QiaAAiaKBw0
w1GO8H6fQo/+w/b5QSQs7/379/ZTX/cc/auRNfeYsuWl9s//feXKlfbTb0c/65PromWHXOfI0afw
qXNZZB9S9eOPbPz48cOezywa+VSwl/3795vdu3fbm6gzlXUtpaNP2R11YF1Hrmgbe/Hihdm1a1fm
MRSp47JttOx5LdMuUq+j1PGo4xveX6Y9x+4vc9ypx8baszrwW7ZsadoPjW69ffu2cLto1XEUKV+/
j46OVmp/deor9Voq8/4V248i2ykTNMu2wbLvpbH60M/+CKaO2V1L3Yr6asd+t/v1MNH6cgRNAARN
FA6aZe7Xp7Dhp66pDs/GjRvtp7+iT+X1yW6d8ooGTb8cf3tFyw6FC02os5M6l3X3QT+Hnaq8UVeF
ejfFS1Ne+/v7G6FUU8w0ndbR1DiNDCiIqjPmb1OjmG4kNZwSG9tXBU0FzvDvra7jKue1TLtItYnU
8ZQpq+zrscxxpx6bas+a5qc25UKoP42yyntP3ddmKjzl/d7O+kq9lsrUd2w/qmyn6Llq9+utSPl+
Wa2sr1budztfDwRNAARNEDRz/uNObVOfBivouADkpgBVLa9o0MzqkJQ59lQYKRI06+5D0TIdXWek
aZAuYKpz9O7du6ZRUI18alRA1yapLjQ9Lqvz7D7F1/TKIvWj64c0hbZIqKjb8S17Xsu0iyqd16qh
tWx7KHPcqcem2vPZs2cbI+SabqhrcVvVsa7yuqgaNNtZX6nXUquCZpXttDJo1nm9FSnf/9CjlfXV
yv1u5+uhyNRZgiYAgiYmfdBUUPSnFhXdpgKPrs10C9LUKa9oR0Flh9Om/A5N2aCpEKUQ52jaVOpc
lt0Ht4iPf79GJp1v377Z64jyaFXC//77rzFl1k2fdb+Lnu+f83CbPm27TCdWI6DqgIX1UKaOs85B
3fNapl2k9i91PPr6gaJT+8q+Hsscd+qxqfas+7SAiqbXamGWvEWoqhxnlddm1aDZzvpKvZbK1Hds
P6psp5VBs87rLat8NzLoyvI/CGtlfbVyv9v5ephofTmCJgCCJloSNPUfq64tcf9Za3GFc+fONRZX
0O9aDS+1TS3msHDhwqZFHaqWF9u/cDEUra7oyr58+XLTd5CV/c8/XDxF+5k6l6l98Bfe0YigphWH
ZWo72p6ef/LkSRsm82hbugZJ2xGFPp0jN3XZhX63YqVGOxU4wmvFtPKspBZICo9ZnS9NuQ3rIVbH
Rc5B2fOaWgwo9txQ2deApjdq+rE8e/YsulhJ2ddjmeNOPTbVnkUjNzt27LCLw9R97ymzb+E5rxM0
21lfqddSmfqO7UeV7RR5jyzaBuu83rLK7+zstCtkqyzVjb8YUJ36ynqttmq/2/l6IGgCIGhiSgZN
BUN9Aux/Ctzd3W0/YdffFArcyoSxbapTocf7IyhVy4vtX97XO+imToKWqq/zn7+mT+nTbIVmrWBY
ZBQmtg8uyGm6mDpACnhh/aiDuWDBArtIz7Fjx+yoZp6XL182fa2JW+Dlw4cPjcfoOkotrqHtqpOm
hX/8bWrarK4Bc8vwu9BZtI1p0aHw77E6LnIOyp7XVIcx9tysD0nKvAYUtru6uuwx6Tz6C5/UDZpl
jzt1nLH2LFqISmUODAyUeq3UPY6sc141aLazvlKvpTL1HduPKtsp+h5ZpA3Wfb2F5autqd1pnxQ6
w4VyqtZXVrtp1X63+/VA0ARA0AR1jqYOT94KsNQhJkN7Vgdfo2lZtLIxMJXweiBoAqDDCuq8LTQl
VQvkuO930yflsYVyqENM5Pasv2tkKW/lYU1hBKYKXg8ETQB0WEGdt41We9SS9pqWpdVdNY1VHfR2
ii1SA7SzPet6N01rLLPoCTBZ8XogaAIgdIA6BwAABE0AhA5Q5wAAgKAJgNAB6hwAABA0AYDQQZ0D
AAAQNAEQOkCdAwAAgiYAQgeocwAAQNAEQOgAdQ4AAEDQBEDoAHUOAAAImgAIHaDOAQAAQRMAoQPU
OQAAAEETAKED1DkAACBoAiB0gDoHAAAETQCEDlDnAACAoAmANwZQ5wAAAARNAIQOUOcAAICgCYDQ
AeocAAAQNAEQOkCdt9zAwACVMMG0ss6of84bAIImAEIHplidf/361Rw9etTMnz/fTJ8+3axcudLc
vn27pdufMWMG7XaCSdVZmfpoRf1Pxddqq8/bZHwN3b17l/cGgKAJgKCJ8Vbn379/N2vXrjXXr183
v379sn978+aNWbJkiblx48a4anO024n7PkHdVTtXrT5vk60ePn36ZDZt2kT7AgiaAAiaGG91furU
KdPT0zPm7wqbCqC+EydOmFmzZpmZM2fazt3nz5+byldYXbx4sZk2bZodGX38+HHjPv/m/vb69Ws7
iupvJ7WNmDNnzpjZs2ebuXPnmt7e3jEd9lZsLyxTYXzevHm2jMOHD5ufP39m7puCu0aOZWhoyD5X
51iGh4ft/fLx40ezfft2uz86h8uXLzf3799vlPPo0SP7d53jVatWmefPn0frPK9OUsefVWepc1G3
/vOOXR+GLFq0aMy51QcjOgd+/c+ZM8cej0boW3UuirSFMvWSqmP/HGXVQeo4Y23SL6duW4vtR5H3
o1R9FLFlyxbz4cMH/k8DCJoACJoYb3W+YsUKOyqQojCq8Pbnzx97u3Llitm7d29T+eq0us65Oo3q
POZtX7+rE6yyvnz5UngbedRpPX78uH3eyMiIWb9+/Zgg1IrthWWuWbPGHrOer473kSNHMvdvz549
5t69e/bnO3fu2CmR2p773W139erV5tatW4190v4pjDl+h/zJkydm6dKl0TqP1Umd8511LurWf+zY
Dx48OOYDkYsXL9pzLtp3tQE97/fv33bq9/nz59t6Lvy/lamXVB3HRjSLHGesTfrl1Wlrqf0o8n6U
ai9ZN9/Zs2ftPvN/GkDQBEDQxDisc79zF6PrNt3UWtHPGjXxy/dHgFId5qzHF9lGnnXr1tmRQaev
r2/M9luxvbDMV69eNX7/8eOHHXnLolEmhSXZv3+/2b17t73Jvn37otfEasTHURDQNWlF6zxWJ3XO
d9a5qFv/sWN///69PbcKNqJ/NQrsylC4cvc5fjBqx7nw/1amXlJ1HDtvRY4z1iZTdVq0raX2o27b
TNFsgM7OTv5PAwiaAAiaGK91rmlzZTvCWSG1SChL7U+VbTjhoinqBKeudWvFMYWd7bzgrqCkESTR
NMT+/v5GANCURU2ndTSlVFOaFUQVgPxtamTJjVqdPn26dJ37f6tzvlP1W6X+U8e+ceNGO4omGonT
iJi/3+HoV154a9W5qFovqeOMnbcixxlrk2F5Vdtaaj+qvB8V/X/JXVfuf7DE/2kAQRMAQRPjrM4V
fjTVNKTpcP71WlkBqtVBo8o28p5bJGi2+phiQVN07ajOtQuYuj7t3bt3TSNOGvnUdOZr166Zp0+f
2mmlWeHg4cOH9vo0TReu2pmvc77bUf+pY9cxK5S7sK7HxIJiu89F1XpJHWdsu1WOMy9o1mlrZUJl
lfqITZ3VDAA3DZ3/0wCCJgCCJsZpnWukwo0S+W7evGmvc3TUsQ+nFvqjiK0IGlW24XR0dDQF5rdv
3yaDQtntuUV8/Ps1Mul8+/bNLkaUZ+fOnea///5rTJl102fd76Lnj46O5m7Tp23HzkmqTuqc73YE
zSLHrnCuazPd4kn+sfjPbfe5qFMvqeOMnbcixxlrk355ddpaaj/qBs3Uc4tcwwmAoAmAoIl/WOfq
iGrK3OXLl+31XBoJ1GiBRt9evHjReJwWS7l06VJj4RA9ftmyZYU7jpqiq2uyXGc+6/FVtuGEiwGF
X3lQZXv+YihaMElTNcMytR1tT88/efKkDZN5tC1d96ftyNWrV+158YO+gpQbSdZopwK0v02NQGk1
UAkXUCnbmU8df1hndYJmkfpPHbtowZmFCxeOWXhGx3Lu3LnGseh31U2rzkWqLZSpl9Rxxs5bkeOM
tUm/7DptLbUf7Qya/J8GEDQBEDQxQepcHWetiqqvKdCUOF3/9OzZszGPc1//oJtW5BwcHCzccVQw
0AiRGyXK25+y2/BpFUp93YKCiFbFLDI6F9ue61zrnCh0qNMdBgJ11BcsWGAXTjl27JgN7nlevnzZ
9LUmbsEifT2Do3CvRVW0XXX0wy+j11RGfTDgvhLCBYGqnfnY8Yd1VidoFqn/1LGLviJGZWRN9+7u
7rajdLpfQdCtZtuKc5FqC2XqJXWcsfNW5DhjbdIvu25bi+1H6vVK0AQImgAImqDOJyR9d2DeCrCc
U/A6bz+trgyAoAmAzgio8wlNU1K1aIn7Xj+NTsUWZOGcgtd5e2k1WwAETQB0RkCdT2haNVNTfjWN
T9eXasqgAmc75U0pBf4V2iQAgiYAQgeocwAAQNAEQOgAdQ4AAEDQBEDoAHUOAAAImgAIHaDOAQAA
QRMAoQPUOQAAIGgC4I0B1DkAAABBEwChA9Q5AAAgaAIgdIA6BwAABE0AhA5Q5wAAAARNAIQOUOcA
AICgCYDQAeocAAAQNAEQOkCdAwAAEDQBEDpAnQMAAIImAEIHqHMAAEDQBEDoAHUOAAAImgAIHaDO
AQAACJoACB2YgHU+MDBAJWDS+Rvt+l++dnjdAiBoAiBoonKdf/361Rw9etTMnz/fTJ8+3axcudLc
vn27pdufMWMG7Zb3jkm3/61o1+NhG+Np2ydOnDCzZ882M2fONF1dXWZ4eJgXHkDQBEBnEROtzr9/
/27Wrl1rrl+/bn79+mX/9ubNG7NkyRJz48aNcdXmaLe8d4y3/f8b5+NfnvO/ve0LFy6Y3t5e8+fP
H3s7e/as2bRpEy88gKAJgM4iJlqdnzp1yvT09Iz5u8KmAqhPIw2zZs2yIw3q/H3+/LmpfIXVxYsX
m2nTptmR0cePHzfu82/ub69fv7ajqP52UtuIOXPmjB0JmTt3ru2s+o9v1fbCMhXG582bZ8s4fPiw
+fnzZ+a+Kbhr5FiGhobsc3WORSM2ul8+fvxotm/fbvdH53D58uXm/v37jXIePXpk/65zvGrVKvP8
+fPkOZkzZ47dP41ah8eSV2eijv6hQ4fsOV24cKEd5Q7PSdb504cXixYtGnMu9EGG9rnucaqcvXv3
2ufqea9evSpVZ05qH/LajH9/0XYdq4fYfuRt49q1a7bdqa3fuXPHvoZVT2Ed1mkDWdsu8j4Ta1Mp
S5cuNT9+/Gj6m8oAQNAEQNDEBKvzFStWmE+fPiWfr46sP9Jw5coV29n3y1dn2QU1dS79DmK4ff2u
YKayvnz5UngbedS5PX78uH3eyMiIWb9+/ZiA0YrthWWuWbPGHrOerw79kSNHMvdvz5495t69e/Zn
BQNNSdT23O9uu6tXrza3bt1q7JP2T6HF73S7jvuTJ09sxzyPytd5UTm/f/+2QfH8+fOF6+zixYvm
3LlzjXO6YcOGpuOPnb+DBw+O+QBD5ekc1T1OfThy9+5d+/PDhw9tG64SNFP7kNVmUq+rrOek6qHI
foTb2Ldvny3rwYMHNmAeOHDA/h7WYd02UPb/iiLlZd2yjI6O2vaye/du3sABgiYAgiYmWp0XHS3Q
dZtuaq3oZ42o+OX7o4GxDn7e44tsI8+6deuaruXq6+sbs/1WbC8s0x9N00iMRvKyaORT4Uv2799v
O8+uA63QELsmViNDjgKIC1kpCsEKGD4/sKXqTCNy/vkJz2ns/L1//96eC7d9/atR23B7VY5TwTI8
ripBM7UPWeenSNAMn5OqhyL7EduGflcoy3p83TZQJWjGyitq165ddgRWt7dv3/IGDhA0ARA0MdHq
XNP1ivA7vlkhtWwHP+vxVbbhhIuWqHOd6jC34pjCTnxecFfw0siVaCpof39/I5RqqqSm0zqaeqlR
OwVRhTl/mxrdcyOpp0+fjtaZ9iUcOYoFmPBv4bGE5zR1/jZu3GhH00Qjdhrp8lU9ztiHI2XbYWwf
irxPFmnXqXooux9lfq/bBqoEzVb+f6Op2W66NQCCJgCCJiZQnSv8aFpkSNPs/OvVsjr3qQ5p2aBZ
ZRtFQ1GrtlelTEfX0+lcu4Cp69jevXvXNAqqkU+N2OkavKdPn9rpl1nhSFNGt2zZYqcLl/lwoEwo
SJ2f1P3aR4VoF651PK04zlYFzdQ+tCpopuqh7H6U+b1uG2h10Cwzdda9D3GNJkDQBEDQxASsc40W
uVEn382bN+11jo6CQjhN0h9FbEXQrLINp6Ojoykwa7pdqsNcdntuER//fo1MOt++fbPXy+XZuXOn
+e+//xpTZt30Wf8aND3fnwYZbtOnbcfOiY7PL6tsKNB0ZP/8KBT796fOnwvTujbTLXbUiuNctmxZ
4amzWXVWdB9aFTRT9VB2P8r8XrcN/O0RTU2Z9l/H4XR2AARNAARNTJA6VzjSVL3Lly/bawzVgdei
NRp9e/HiReNxWtjl0qVLjQVL9Hh1+It2MDVFV9duuWCS9fgq23DCxYC0Amqqw5zanr8gjRZM0tTP
sExtR9vT80+ePGnDZB5tS51mbUeuXr1qz4sf9BXM3Eiygp0CtL9NjXxpRVYJF1rJOj63mI9u+t3/
qohUnWm6q75ewp3TzZs3j1kMKHb+RAvPaMVafwGausepKaaaWivPnj1rWgyoSJ0V3Yci75NF23Ws
HlL7kdpG7Pe6bSDcdruDpqbK6sMvt796TekGgKAJgKCJCVjn6pBrVVQtvKGpdloERh34rE6gW6BD
q4sODg4W7mAqaGi0y4145e1P2W34FIr0NQ4KNlpts8hoaGx7LuDonChAKfiEQUQBYcGCBXYk5tix
Yza453n58mXT15q4xXU+fPjQeIzCvRZr0XYVoLQgjr9NTSfVBwPuqyNcGMvT3d1tR8x0LhS6/NVT
i4QCfa+hwrHOq85p3tebZJ0/0Ve6aNvh9Ow6x6mvTenq6rJ/12N0HsvUWdF9KPI+WbRdx+ohtR+p
baR+r9MGwm2nzkvdoKmpslq1V9tTm1L7AkDQBEDQBHU+biiM5K0AyzkFqtOqyQBA0ARABxlTos41
6qaFY9z3BWokJLZQDucUqEZTlwGAoAmADjKmRJ1rtU5N+dWUO11fqmmsCpztFC58AwAAQRMAbwyg
zgEAAAiaAAgdoM4BAABBEwChA9Q5AAAgaAIgdIA6BwAAIGgCIHSAOgcAAARNAIQOUOcAAICgCYDQ
AeocAACAoAmA0AHqHAAAEDQBEDpAnQMAAIImAEIHqHMAAEDQBEDoAHUOAABA0ARA6AB1DgAACJoA
CB2gzgEAAEETAKED1DkAAABBEwChA9Q5AAAgaAIgdIA6BwAABE0AhA5Q5yhpYGCAfZzi+wsABE0A
hA5MmTrX32/fvv3X2sh4aHuPHj0y06dPN2vWrPlr25wxY0al8/A3z1e4j+O9Xque01b7+fOnWbZs
2Zi/f/v2zWzfvt3MnDnTzJo1y+zatcuMjIyMm/0DAIImgJa+IYQ3EDTXrl1rO6NTJWgqZD5+/Hhc
nP+J0EbG6/GF2/wX+/D792+zc+fOzG2fOXPGnD592vz588febt68abq7u8fN/gEAQRMAQRNtDZpX
r161HeK8x2c9N7z/2rVrZt68eWbu3Lnmzp07pqenx8yePXtMqNNjP3/+bPbu3WtHerZu3Wr6+vrG
dNDnzJljR4GOHj06ZruvX7828+fPtwE5z4kTJ+zztY1NmzbZbWa9BvLOyY0bN+zxqIzDhw83BfGP
Hz82Rqp0fMuXLzf379/P3cesbfrb/vXrV+N8qKxXr17lnue6+3X9+nWzePFiM23atKa6ydpHN/Kr
x65atco8f/68cPuK1WGs3KLbzDunly5dyjy+uucnj9rWp0+fMttSZ2eneffuXVPoU3sv85otuz9l
9g8ACJoA2hY2QdB0f+/o6GiEsSpBc9++fbYj/eDBAxswDxw4YH9Xx1gdZP+x69atM8PDw3aU5969
e/a5zpUrV2znWvfp+ZrWe/78+abnK2Dp/i9fvmQek0Jub29vYyRJZSrIpc6Ff7+m1ep86PkKTUeO
HGncv3r1anPr1q1G+dqWQmVsH2Ojb6dOnTJ37961Pz98+NCsWLEi9zzX3S8FLVfPWXXj84PNkydP
zNKlSwu1r1Qdxsqtuk33+7Zt23KPr+75yfL06dPcNqXXgbYT/q3MazZVX6kPD2P7BwAETQAETbQ9
aL548cJeQ1Y1aIYhdXR0NPex/gimOuL+tZL6Oeyc+2Ej3FaWlStX2lFCRz9rFLBM0PRHFX/8+GEW
LVoUfY5GnGL7GAuaCpbhMeedu3buV7iPCmEuAJdpX6k6jJVbdZtFz3vdeivz+soKqangWvd4yr7+
AYCgCYCgibYGTVHQVOCsEjSLhqpUh1w/hyM0YRhI8R+ftY0iQTMMSmFA0NRYjUTu3r3bBtsy5yv8
PRY+wnLbuV/h/RpRdKOo4dTqWDmpOoyVW3WbRc973Xor8/pKtcMqZRI0ARA0ARA0MeGCpq7l0hTa
vx00/dVDszrnZTvMWZ351D6ktuGXqeskNQqp61I1NVHTY/9W0GznfmXdr2Cm6bxbtmwxx48fL7Sf
qTpMlVtlm0WOrxX1VqbNZE2TLTt1NlVfRa+75/0eAEETwD8NHZjaQVM0iqTFgWId8KGhoVpB8/37
943fNa3Vn/6pBWD8abdV2q7KCKfO+mG2SNDs7+9v/K6vqfADgn729zF1PlLnRF89UXTqbDv3K3Ze
tN3Y/f59qTosWm6ZbRY5vlbUW5l2qaCs6c2OFm7S4jytCpq85wMgaAIgaGLCBE11hjVtMRxxcwu0
aNRTC5TUCZpajfPr1682XJ07d65pMSAt5KO/uQVb9LvfOS/SdvUcrT7qyrh8+XLT9wgWCZrapr7z
UM8/efKk/YoIR6uAutVKtaqoRoFTgUUrnep6OxeAw8WANGVUnj17Fl0MqNX75f8t3Efth1aBldTC
OH45qTqMlVtmm7FzmrVfdc9P2deXFmvyz4NGUlPTgQmaAAiawCR6gXCbOjf+Myj2d60S6v/ddfg1
JVKBTUGgTtDUqqT66guNMip0hgue6LsGNfqk+xVq/dVli9aj+3oT3bTi7ODgYKmgqUCyYMECuzjN
sWPH7Oiho+tYtbiNzomCkRavSQUWrbqq43Ejq/5jFO67urpsebpu0F8sKSy31fvl/y3cR01h1f64
r9ZwAbBIO4rVYazcMtuMndOs/ap7fsq+vnTMmzdvbuyjVsT16ytVPkETAEETmGQdb1DnHDvthP3C
37B//35OAgCCJkBHEtQ9x825Yr/QOpo2DQAETYBOJGgDHPMU4C8cxH4BAEDQBOhwgzbAMQMAAIIm
QIcbtAGOGQAAEDQBOtygDXDMAACA/hRBE6DDDYImAAAAQROgww3aAMcMAAAImgAdbtAGOGYAAEDQ
BOhwT0EDAwPjqhzaAMcMAAAImsCk7HDr7+Ft2rRpjfuHh4fN//73P/tddjNnzjRdXV1mZGSk8n48
evTITJ8+3axZs6bS/bHjSoWKVn0f30T9Xj+CJgAAAEET+Ccd7gcPHpju7u7G75s3bzZ37twxf/78
sTf93NnZWXk/FCIfP35c+f46QbNVoWOihheCJgAAAEET+OsdbgXJ1atXm+/fvzcFv6wwGHPixAkz
a9YsOwK6adMm8/nz58Y++LesfQzvz3tc2aCZt+0zZ86YOXPm2P09evRo4++7du0yz549a/yukdat
W7cmj4HQxTEDAACCJkCH23PlypWm0UxxI5rO3bt3zcaNG3PL6OnpMb29vY0RUJW5d+/ewvsR3t+q
oJl1v/bt+vXrdj9///5tbt++bc6fP2/v+/Lli+no6LD3/fz50yxdutS8f/9+QocXgiYAAABBE/jr
HW6NZg4NDTX9TeFq7ty5jRE8/ewCV5aVK1eaX79+NX7Xz/PmzRuXQVPXgSpI+hQo/SB68eJFGz6P
HDky4cMLQRMAAICgCfzVDrfCo0bwQtu3b7ejlG6E8sKFC2bnzp255fgLCTn+VNvxFDS1X7GFkFwY
VVD++vUrQZNjBgAA9KkJmkCZDvelS5fstZUhrbDqj/rpZ117mSfr+s06YbBK0My7jjIsKysUh7Zt
22ZWrFhB0CRoAgAAEDSBsh1ujVI+fPhwzN/DUKmgqYVz8qxatWrM1Fn/60DqBk1N7W3ViKb2dXR0
NPfxly9fttdwXrt2jamzBE0AAACCJlC2w61rE7UATujw4cM2aGmxHIVMXbN46NCh3HI0zVajo26q
rcLasmXLKodB/+tOPn36ZKfyVg2aCs1aAdcFYe3ruXPnGvuq37VKruhcrF+/vimUfvjwIbMcQhfH
DAAACJoAQTODAl24MI5oxVWFTY1K6qaQqb/FuK830U0rzg4ODlYOmgqZ2jdNc1Vg1deMVA2aWtTH
HYejVXZnz55t/6YQ68J2V1dX09eb6Gfdn1cOoYtjRnsMDAywrwAAgiZAhxu0gYlxzPq+WH3QsGjR
Ivthhv7VhySx6dSTtU7atR+tKDf8QKfV+/rx40d7HXYrpD58Cq8fV7vTB10HDx5s+v5i0XXh+m7f
+fPn28dpRW99BVOsvH/xHb96vfzL7QMAQRMgZIA2MG6OWdOeNTVaU6fdQk8aqb969apdfTns9NM2
Ju++5S2E1o59zbpfbe348eNNlyTob2vXrrXXiLsp+m/evDFLliwxN27cGFd1qGv7NQMEAAiaACED
tIEpf8z6mh5dk5tFYfPUqVPRMvy/aURM06p17a5GnpYvX27u37/fuF/Tvd30b13r+/z581LB5PXr
13ZUS8GjyPb0HAWUxYsX22361zmLpsgr1GgkbeHChXaULNwPN/1d29B1y7om2S9f123ra3/0vbp3
7tyx51LlhdvKWwlatx07diSPJ2uUrOy+xs6FbN682bx8+bLw4/O2V2REL+/v4SJran9Z7VNh07WD
Vr2+ixxzzNmzZ21YBwCCJkDIAG1gyh+zvh81b4rsyMiIWb16deGgqcfeunWrsahUb2+vDYaO33F/
8uSJXXirTNDUNdIq110/nNqenqPg5gKQu87Z0YJebhEsHeuGDRua9kMBR2W68q9cuWKvtfbL37dv
n10g7MGDBzZgHjhwwP4ebivr+H78+GHDpNu/IseTd+6L7GvsXGgUW2G56OOLbK/qa9APmprKq8XP
/sbrO3XMqam5WrG8s7PTzJkzx7aFVo0OAwBBEyBkgDYw4Y45dS2d/7U+qaCZxf+OVoWmu3fvVqoT
3e+P0BXZXtZz/O1oRMxfMbmvr6/pfl0LGH5FkUYv88rX735oTy3QpWmiWlCrzPHkHUvZfQ2fr9HY
PXv2FH58ke2VbY8KlAr/+kDB/3Dib72+U8ecsmDBAnPz5k37s8J3OCMAAAiaACEDtIEpc8yxjrw6
y2WDpqa3qnO9e/duG0b8+zWKqd81inr69OnSQTNLbHup/Q2PXcfr3++HvKznpL7rNrYv7969s+eh
zvHU2dfwbwqZ/ocAqcdX2V5YVnjT9GWNAmpEOOuDjr8RNFv5XqH2pPAJAARNgJAB2sCUO2Yt+KNp
o1kUhvzvUE11xLU4i6Y66rrFp0+f2imuWUFUi6Zs2bLFjuiN+c8qZ1pi1rZT2ysbNMveXydo6rzq
OsM6x1NnX8O/adqs/3VNdc9dmQ8OhoeHzdatW01/f/+Yx1sJsq4AADHBSURBVGk6cVb7VBj1r8f9
G0Gzyqq2WYEcAAiaACEDtIFJf8y61k7XKTpv3761C+RoCqGuudPiKHllDA0NNf1N16X5U0fD+30K
FVWDSdHtpYLDunXrmqZ/Klj792vBonB6qD/VuGrQVJD0p4dWPZ46++r/TYsyKfiXCV1VthcrX8FR
10fqWlefRr79Nuhoiqr/IcjfCJopmjrsr9Ksc6JrcAGAoAkQMkAbmHLHrOl9Wm303r179nddJ6eA
qdCgaYv+NEZ/MR89TsHAL1erdbpRJoU2jZb692u0TivPSpHFclL7n9peKjho4R2tFOoWA9J5CBfY
0SqibsGby5cvm2XLltUKmvoKmbxFYlLHo/rQBwAu4NXZV/9v2p9wtdTUuUttL9zXIvWpkU0tEKWA
7Xz79s1OIVb5WjxJ21Jb1QjsixcvxlXQPHbsmDlz5kzjnOj6W+03ABA0AUJGaQMDA5xQguaEP2b3
/YX6bkIFTAVCBcHu7m57raDjwqGmAypUKDT65arjr6Cgx6gMXfPn369pswoN7qsjXOisGjRT2ysS
HPT1LhqJ0kqhWjk17ytDdFMAHxwcrBU0dS1k3vTL1PEouKh+3MhhnX31/6Zt6atVyoau2PbCfS3a
Hp89e2Y2btzY9Dd9qKHzpu2o7WgRJz2uSlsve1+Z9wpNPdaqwzpmBWF/pgAAEDQBQkYpYSeqaNmM
qv7b+iNoFudW0QQmg/3793MSAICgCYz/oNnKKVogaE6Udg9MVHzdCAAQNIG/3uHW1DFdc6ZrizR1
TYs4+Ksa6nma+qfvAtTUraypb37ZujZJ08lUnsp69epV7j7ouh5N3dPUsKNHjzbdp+mFbrqiFuDQ
wh15UscQKyu1nar7WKdcXeekhWm0SIq++uD27dsETY4ZAAAQNIGJ0+HWMvpaHMQt5NDb22tDpf88
rRSp+/S1A1ll+b/rk3P3vXT6OgddB5X1OF0XplUVVa4WXlGY8r/E3V+ARd9DqGu48qSOIVZW7L46
+1inXH15u65zcou1bNiwgaDJMQMAAIImMLE73P53oOl5WkUxVla4wqYCUmof9KXt4eP8MKag6H+R
eln+McTKit1XZx/rlKuRY3/Vyr6+PoImxwwAAAiawMTqcGtqrEYitdKmVscsu4Jl6gvN8x4XTsP1
w6FGAfU3hTJ9p1xK7BhiZcXuq7OPdcoNz6FCKUGTYwYAAARNYMJ0uG/cuGFHIfVl6k+fPrXTY/9G
0PSDVSw8avqtvlRdX0ORJ3UMqbLy7qu7j1XLzTqHBE2OGQAAEDSBCdPh1oIzo6Ojjd/1peF1gqa+
Z7DI1FktkONvN6a/vz8aGFLHULSs8L5W7WPZctetW9c0dVZfYk/QzD+mqt8fCAAAQNAE2hQyFi9e
3FihVYGmo6MjGTS1uquu23RhKFwMSNNGRV8unrcYUE9PT2PBG930+6ZNmxr363nui+21qE5spDR1
DLGyYvfV2cc65Wpho7NnzzYWA9q8eTNBMxE0s1ZDJmgCAACCJvCPguaLFy/sQjQKQgpHWsAm1VHX
CqkzZsywt/AxP3/+NF1dXbY8XSuphWzyyuru7rajkSpHX0/iVrUVTTvV8zXNVGW50FblGGJlpbZT
dR/rlCsXLlww8+bNs1+BolVqWxk088LZZL0BAAAQNIG/HDRBG5jox8SIJgAAIGgChAzQBloeNGn3
AACAoAkQMkAb4JgBAABBE6DDDdoAxwwAAOhPETQBOtwgaFLxAACAoAnQ4QZtgGMGAAAETYAON2gD
HDMAACBoAoQM0AY4ZgAAAIImQIcbtAGOGQAAEDQBOtzj2cDAAG2AY6btgTrm3AAAQRNodYf70aNH
Zvr06WbNmjX/ZF/KBIEyz8t7rP/zjBkzaANT9Jj/9bkI216r9yf1ui77uq/6mp3Kbb/ddVzEiRMn
zOzZs83MmTNNV1eXGR4eHhf1MR7OTVk/f/40y5YtozMBgKAJFO1oqbP5+PHjCdfpqxpQp3LwImiO
n3MRbr/V+5N6XZd93RM0x18dp1y4cMH09vaaP3/+2NvZs2fNpk2bxmV9jPc29fv3b7Nz505mBgEg
aAJFO1r6m39z9Cn4rFmz7Kfg6ph8/vy56TmvX7828+fPN2vXrs3d3pkzZ8ycOXNsOUePHi3cadXz
9An83LlzbScpNjKp/dq7d6/dz61bt5q+vr7kNhpvDsGxr169OrNzsWjRIvP9+3eC5hQMmqk2fP36
dbN48WIzbdq0zOCW15azXnf699KlS9HyQnmv07zXdd3Xfd65y3vekiVLzNevX+3PQ0ND9nlv3ryx
v2tkTfeXfb/yf75x44aZN2+e3fbhw4ftiFPR8mJ160Z7VQ+rVq0yz58/L3Rf6hyn6vjjx49m+/bt
9jzqvuXLl5v79++XanO+pUuXmh8/foz5gCF2jq5du2bPqdrsnTt3TE9Pj23DWdtKtZe8fa1yboqe
97zjKnPesuj4Pn36RNAEQNAE6nS41bHwPwW/cuWKDXP+49Wp031fvnzJLFPP0X/seozC2u3bt835
8+eTnVY95/jx4/Z5IyMjZv369dHAuG7dOtth1ePv3btn9u3bVzhohj9v3rx5TOdF+3PgwIFJ3wZo
99XasEKB61yr4+p34su0Zff7tm3bcssLFXmdljkvZcrzf449b8+ePfZ1KQotmi6p+93vfvlVgqam
/ep8absKjkeOHClUXqpu/SDy5MkTG9iK3Jc6hlQd68OuW7duNc6lzqs+0Cva5mJGR0ftOdq9e3d0
f/UeqnPy4MEDGzD1/qffw20VaS+xfS17bsqc96zjSu1L1s339OnTKfseCoCgCbSsw71y5Urz69ev
xu/6WZ9w+4/3P7nOog6gOh8+v2OQ12l1wdHRCGUsJPojmNqef71Z2aD58OFDs2XLlqZ91ojt27dv
CZpTMGgWacPh66BqWy5SXqjI67TMeSlTnv9z7HkacTx48KD9ef/+/TbkuKCjQKOAVydovnr1qvG7
Ru40+6BIeam6Vbi7e/duZjmx+4oEzTJ1LBqBq/N82bVrlx151C32fhaWr98VUMvWe5F9LXtuypz3
1HHVeS8kaAIgaAI1Otx+x8aJfRKdRY8PPx0OO0xZP4cLRKgzWCQkpvazaBmaWvX+/ftGMIhNDSZo
Tu6gWaYN123LRcqLBZAqr9M6r3v/59jz9FpyU9I13bG/v78RBjUtVNNp6wTNMCympoUWrVuNmLkR
09OnTzeVE7uvSNBMPUaXJZw6dcoGcoW51Htemde0prqqHqrub9F6L1p/Zc5NmfNeti3xHgqAoAn8
pQ53Vmet7EIgWZ2QIuWF2y4bNP3OfZWgqcUy3AiMpoFdvXqVoDlFg2aZNly3LVfpDNd9ndZ53ceO
M7xf1/pp6rALmPow5927d43f86Yrlg0qZYJmqm5d4HOzHDQFuuh9dYKmRoBXrFhhr5PUVE1dmtDK
oKkpsEXPUer3Ku2vbvsvet6rfGiRmjpL0ARA0ARa0OHWJ97hlKi8AJdHZfhTrop2ODo6Omyn1NE0
r1hn140+uv30p85VCZratha20JRHLRQSW1yEoDm5g2aZNly3LVcJEXVfp3Ve9/7Pqedppc7//vuv
MWXWTZ+NXSuYtX9uMSH/fo2QOt++fbPXFBYpL1W3Pm0j71zG7qtSx9p/f7+yjrlMG9F0U78NhtNb
6wTNKu2vVe0/dd7LvlZ5DwVA0AT+Uodbizxo9T+3yMPly5ebvjusyH+0KuPcuXONMvS7v6x+0cWA
9JxYSOzs7LSrWurx2l7ZxYAUKnXtjt9h0kjmjh077IJHU6UN0O7rteEqbTlse2U7w3Vfp3Ve9+Fi
QLHn6T6FG/1dNEtAx67zE+Mv/qLVPrWYS7gPOqc6t9ruyZMnbagtcryputWoolY5lXDhmNh9obJ1
rNFet8qsRn31YUWdoKmpsppm6o5T50i3VgTNKu2vTvsvc94JmgAImsA47nC7Zet1U/AaHBws/R9t
d3e3/YRen3Krk+ivUJuavqrRxIULF9qVDGOjKrpfj9VjFDqLfB2D/7NWmtRz/W1ogRE9ZmBggKA5
ydt9aspc0TZcpS2Hba9KZ7jO67TO6z7v602ynvfy5cumrzVxiyJ9+PAhun8uTGiaqwKMQka4Dwpl
CxYssCN3x44ds6OaRY83VreaoqnrI91XYbiAk7ovVLaOX7x4YRclUrkKVlr8pk7Q1FRZfWCm7atu
VE9l2kTq97LtL/bem3p86ryXGVkmaAIgaAKEDDt1NbaSZDuow6mRBdoAxzzR2zL1iqlCqxoDAEET
oGOWS1PstNiD+347fWJeZtGHurRdjXSUXdWQNsAxj7e2TL1iKtFKvQBA0ATomOXSSov6ShFNp9Jq
lZoOp07636LrhjQFd7ItAkTQnHptebILvz4GAACCJkDIAG2AYwYAAARNgA43aAMcMwAAAEEToMMN
2gDtHgAAEDQBOtygDXDMAACAoAnQ4QZtgGMGAAAETYCQAdoAxwwAAEDQBOhwgzbAMQMAAIImQIcb
tAGOGQAAEDQBOtygDXDMAAAABE2ADjdoAxwzAAAgaAJ0uEEb4JgBAABBE6DDDdoAxwwAAOhPETQB
OtwgaFLxAACAoAnQ6QZ1z7EDAIDx3aegdwHQ6abOqXPOAQAAaGlfgp4FkPNC4TZ1bqDdc+PGjRs3
btxa25+ihwUg95MoAAAAoFK/klMAgKAJAAAAgiYAgiYAAAAImgAImgAAACBoAiBoAgAAAARNAARN
AAAAEDQBEDQBAABA0ARA0AQAAAAImgAImgAAACBoAiBoAgAAgKAJgKAJAAAAgiYAEDQBAABA0ARA
0AQAAABBEwBBEwAAAARNAARNAAAAgKAJgKAJAAAAgiYAgiYAAAAImgAImgAAAABBEwBBEwAAAARN
AARNAAAAEDQBEDQBAABA0AQAgiYAAAAImgAImgAAACBoAiBoAgAAgKAJgKAJAAAAEDQBEDQBAABA
0ARA0AQAAABBEwBBEwAAACBoAiBoAgAAgKAJgKAJAAAAgiYAgiYAAAAImgAImgAAAABBE0BLAmZ4
AwAAAAiaAAiaAAAAIGgCGJ9hEwAAACBoAiBoAgAAgKAJgKAJAAAAgiYAgiYAAABA0ARQLmwCAAAA
BE0ABE0AAAAQNBHv6HPjxo3bVL0BAACCJtoQMgGA90EAAEDQBJ0rAOD9EAAAEDTpVAEA74sAAICg
SYcKAHhfBAAABE3QoQIA3hcBACBogg4VAPC+CAAACJp0qACA90UAAEDQBB0qAOB9EQAAgiboUAEA
74sAAICgSYeqRQYGBqgo/LX2M9HbG68XgiYAAARNjNsO1ffv383evXvNjBkzzLx588zRo0fNt2/f
Km/n0aNHZvr06WbNmjWln6t9aOVxtqsT2apy65bTzueP5w54Xh2XbT/h4yda6Pib+z9ZAxlBEwAA
giba1KE6cOCAOX/+vPnz54+9Xbp0yezcubPydhQyHz9+/M86fROp4zieg+ZEPG9lj2eih4xw/wlN
BE0AAAiaGDcdKo2KKGA6+nn27NnRsk6cOGFmzZplZs6caTZt2mQ+f/7c2IZ/y+JGPKdNm2ZWrVpl
nj9/nvvcrDL8v2lfDx06ZPd34cKF5vbt29ERzTNnzpg5c+bYfdfIbZH9Sp1L/Xz9+nWzePFi+9ww
aP/69cuOGOtcLV++3Lx69Sq3nDrHmjq+Is+veox5bUTbmj9/vrlx40apY/348aPZvn27PWfals7b
/fv3o+ctq/3EyslrbxrhX7Rokfn582fT/qke1S6KnOsibX5wcNCsXr16zGN///5tt6/9iJ33vP3X
B0Wxeqr6GvDPeZnXCkETAAAQNAmajQ51bApiT0+P6e3tbYyAXrlyxQapoh03v/P75MkTs3Tp0tzn
pgLJxYsXzblz5+x+jIyMmA0bNuQGGu2nOu16rDrzCloayS2yX6kQpjDjwrbKUFnOqVOnzN27d+3P
Dx8+NCtWrKgUNFPHmjq+1PPrHGNI2zp79qzd1pcvX8zatWtLHasC2K1btxptTO1NgTV13sJyy5Tj
/37w4EHbzsNjUkgrcq6LtvnNmzePCWkqV7MMipz3rP3ftm1b7uPrvAb8bZV5rRA0AQAAQXOKBk2F
RI2CqPOpUZwjR47YkYo8K1eutGHUD6a6trNox00dfRe8UvuYCiQKMP6+9PX15QYPXTPqB2rxO8ix
/UqFMNexz7pfwTLcbpWgmTrW1PGlnl/nGEPaF39EUKO4ZY41i98miwbNMuX4v79//96OKrrzqX+X
LFnSOAepc120zeuDhy1btjT9TfX09u3bQuc9a/9jj6/zGvDLKfNaIWgCAACC5hQNmlr4Z9euXXaU
YtmyZXaEIjaimRVCY6MsIZWvx6jTe/r06VpBMxxVUyc6ryOux4bTDf1jie1XnYAYG/mrU054rKnj
Sz2/zr7F2kOqXvL+9vr1azsavHv3bvvhRpFwmVVu0XLC3zdu3GhH/0SjohpZLHquy7R5TXNVsHXh
X0Gz6Hmq8nqp+hrwyynzWiFoAgAAguYUDZqhd+/e2Wv4ioaIIp39rM6/G805fvx4y4JmbF9iQSC1
X+MxaJY9vtTz2xk0y5anazo1Enzt2jXz9OlTO/22StAsU074u9qBrukUXYeo55dpS0XblqYYa6qu
aHbB1atX2xY067wGsj4IKPJaIWgCAACCJkHTunfvnh39yaNOdzh11h8BLdNx6+/vL9VxHhoaavrb
unXrmvZFITmvPO336Ohopf2qE5o0Slxl6mzZY00dX+r5rQya69evb/qKnFi9ZB2rFhHyjyW8v2jQ
LFNO1u8abdS1mZo2G74GiralVNvS9bJarGh4eNgu0uNPOW510KzzGsir79RrhaAJAAAImlM0aGrE
R+FStEqnRig0hS+PFklx13TqdvnyZRuminbctD2tWinhYiXqcOsaMxeI/EVHPn36ZKcv+uVrSqNb
dEYddi2uktc51n67xXB00+9aMbfIftUJYZq2qamG8uzZs9zFgOoea+r4Us9vZdBUe9Kqs3nbSh2r
Ap5bHVYhtaOjo1C4DNtPqpzw8eExaaEcje6HC/2kznWZNi8aydyxY4c5fPhwqeCY2v9WvgbC646L
vlYImgAAgKA5RYOmuy7MXaNZZJEP9/UmuqmTrK9qKNpx05Q7XSvnvn7BdVhdx16jo26E1HVi9Vjt
mx4bln/hwgW7GJFGg7SqZiwgdXd321Eula9wo6mURfarTgjTCFVXV5ctU+X7Id5/XN1jTR1fkee3
KmiKyteiMQsWLLBhr8yxvnjxwi5So8co1KhNFgmaYftJlRM+Pjymr1+/2vsUlkOpc120zYtbLGlg
YKBU0EztfytfA345ZV4rBE0AAEDQnKJBE6D9/VsKexp9Be0SAAAQNOlQAbS/2jSFVaOME331Vtol
AAAgaNKhAv662FfmTGW6zrKzs7NpESDwvggAAAiadKgAgPdFAABA0KRDBQDgfREAAIIm6FABAO+L
AACAoEmHCgB4XwQAAARNOlQAwPsiAAAgaIIOFQDwvggAAEETdKgAgPdFAABA0KRDBQC8LwIAAIIm
6FABAO+LAAAQNEGHCgB4XwQAAARNOlQAwPsiAAAgaNKhAgDeF3lfBACAoAk6VADA+yIAACBo0qEC
AN4XAQAAQZMOFQDwvggAAAiaoEMFALwvAgBA0AQdKmQYGBjgJAC8LwIAAILmxO9QPXnyxGzbtq3l
na+65fjPb3eH8MSJE2b27Nlm5syZpqurywwPD/+TepoxY8aU6Ri34ljadT4ePXpkpk+fbtasWZPc
bkdHh7l//37m4+7du2fvd75//26OHDli5s2bZ8tfunSpOXPmTKXXwb9uC0W2//PnT7Ns2TKCJgAA
IGhOxaCpzvT79+/HXSfub3UCL1y4YHp7e82fP3/s7ezZs2bTpk3jsuNL0Pw7FAIfP35cOPwpTCpU
+X79+mVWr17d9Njdu3ebmzdv2nbmHqMPOXSbbEHz9+/fZufOneO6ngmaAAAQNNGmDtXLly9NZ2dn
tGN7/fp1s3jxYjNt2rQxHXB1lPfu3WtHApcvX25evXpVuFPs/00d70OHDtlRxYULF5rbt29HO9ix
fRKNEqmsuXPn2hAZ61BqVOnHjx9jgkbsXN64ccOOSs2aNcscPnx4TMhQcNB9Oi8KrZ8/f27c50bL
tO+rVq0yz58/b5Tr3/K2fenSpeixx7Ydq6/Qx48fzfbt2+1jtR093h+5S9VDkecPDg7aMJYVUhYt
WmRHAPPOV9guYo/LkneeitaD/7M+rLh69WrTYxQoT58+3fTYrHalY1Q7bWfQrFuXqddnFp3TT58+
ETQBAABBcyoGTU3jU2iKdWzVQXWdcHU+/c7yqVOnzN27d+3PDx8+NCtWrKgUNC9evGjOnTtnO7Qj
IyNmw4YN0Q52bJ/UYT5+/HijrPXr1xfuUI6OjtqQqpGn2LnUKLC2r23o8TqPTk9PT9MI6ZUrV2y4
88OG68Rr2rKCbtGOr+7XNOe8Y09tO1ZfIQXAW7duNcpSufPnzy9cD0WeL5s3bx4TClWHBw4cKHW+
Yo8Lpc5TmZFl/Tw0NGTbmW/Lli3mw4cPTY/V+T5//rwN/FVeu1WDZt26TL0+szx9+nTchzmCJgAA
BE20qUOlKX/v3r2Ldmz9EbHwfnWc3TTAoh3krL+tXbu2qfPd19cX7WDH9mndunVN11iGZeXZtWuX
HeHS7e3bt9Fz6Y8EajRUo2/OypUrm45FP2v001EH34W9sh3f1LGnth2rryI02lV0X4o83wVehTKf
2oOrg6LnK/a4UOo8lQ2aoqCpYClqf26k1n+s2qICsEKcPjDQKOiLFy/aHjTr1mXq9TlRwxxBEwAA
giba1KHSVLoweJQJiKkpplXL0T6V6WD7fwsX1AnLStGUSk29jB1XeM78/fc78Fn3a7TNjYpqamXZ
oBn7W2rbsfrK8vr1azsKqhFehbMy9VDm+Zqy6a4TVohRsCl7vmKPi4WsrHNTJWhqSvPJkyftzxoB
1MhlXlk6L3qMRhG1XU29bXfQrFOXqdcnQRMAABA0CZrJDvd4CJplO9it6hSLrg8selxFw1xWAHMj
eZrm26qgmdp2maCpKdUaAb127ZqdBvnly5dS9VDm+VqA6eDBg/ZnTWENr3cser7yHherryohLuux
Oj5dv6j2prCr6bRFytJX2sSm+bYiaNatyyJtmqAJAAAImgTNhrojmvrqgipTZ9UJD6e7+lPzNJ23
atDUdGBdR+ZoCmasQ6kpl/7jw2mUWdvq7+9v/P7t2ze7SIqj0dBwWmbe15aonKoBJ+tvqW3H6iuk
Y9I1q3l1ltqXMs/X+Vdb1JTTOXPmjFlcqez5Ch8XSp2nKkFTtACORjXVnrPu16I/Wedf07XbGTTr
1mXq9UnQBAAABE2CZhOFMk1VrBo0NRVPUxbl2bNnuYsB+Qu1aCVKTRn079dCJRrVcouNaIGYqkEz
XAxInf9Yh1JTZTXV0i2UoqDgpkDmnUuVqbLd4/U1Do4WmtE0Slfe5cuXm75LUOdIK6RKuOiKwpau
lctbLCZ17Kltx+orpOmsbmVSBQu1lTL1UPb5GsncsWOHXcXXFztf4fXCeY8Lpc5T1aCpRYU0S0DT
YrPuV1vTtvUaEAVq7Ud4zK0OmnXrMvX6JGgCAACCJkGziVZLVee4atBUR7mrq8t26nXdlx9a/ce5
jr864erQKxCEZes6NY0kakRL+1Q1aIo6xSpHUxlVVt6IomiqrDr6eoxGlmLfaei2pU77ggUL7Gjo
sWPH7KhmGF7dwkIKUPoaD0fTO3Wu3NdIuHAkuq5P+5G3v0WOPbbtWH2FtEiNW7hGIU4L7ZSph7LP
1wJL+pumkvpi58svI/a4vA8Y8s5T1aCpdqDta2pqXllapVivAT1O7V37EVuFthVBs25dpl6fBE0A
AEDQJGiO6dxrdG4yU7jyV4Wlczo+KZxp5A0gaAIAAILmJOhQaeGScBRpItOoixaE0TQ/jVZqxCi2
MAyd039PddXd3Z1cLRYgaAIAAILmBOlQaVqrro2bLLSqpr4eQ9NPtfiKprYqcLZKbBouqtG1qZ2d
nbmLAAEETQAAQNCkQwUAvC8CAACCJh0qAOB9EQAAEDRBhwoAeF8EAICgCTpUAMD7IgAAIGjSoQIA
3hcBAABBE3SoAID3RQAACJqgQzWFtft7TCfT96QCvC8CAACC5hTuUD169MhMnz7drFmzhnOc0O7v
5qxbfqouOzo6zP379zPvu3fvnr3fP0/+TeXOnj3bHDx40Hz//j26H1+/fjVHjx418+fPt89buXKl
uX37dql6CLfv30LPnj2zf9d3s2aVE247tf3t27fbMkHQBAAABE06VBUpCDx+/JhzPA7qp275qbpU
+QqTP3/+bPr7r1+/zOrVq5u2n7UvCpjHjx83hw4dyt2GHrN27Vpz/fp1W668efPGLFmyxNy4caNU
0Czqf//7n92vHTt2ZJaj/QmPOVb++/fv7XNA0AQAAATNSd2hUod97969ZubMmWb58uXm1atXTfef
OHHCzJo1y96/adMm8/nz56Yy1elfvHixmTZtWlMYyRspOnPmjJkzZ44tUyNT4T6+fv3ajlb5nfHU
c/L2ocjxxcoOffz40Y5IqSxtR+X5o3jaF50ft72tW7eavr6+xv1uVFD7uWrVKvP8+fPcc5V1LlLb
zzvW1Khdqq6LPF9/v3Dhgrl69WrT32/evGlOnz6dDJry588fu/08p06dMj09PWP+rrDpt5dWBc0v
X76YRYsW2Z8VZoeHh8eUo+PV8ZUpv7Oz07x8+ZI3JYImAAAgaE7eDpU673fv3rU/P3z40KxYsaJx
nzr1vb29NgDoduXKFRtk/DIVfFwgUcBTAMrbpp6vUKiyfv/+bacdnj9/vunxhw8ftverk1/0ObF9
iB1fquyQRuZu3brVOB86NwqC/r6sW7fOBhLdrymj+/bta9zvh+AnT56YpUuX5p6rrHOR2n7sWFMd
6iJ1nWpfQ0NDZv369U1/37Jli/nw4UOhoCmxoKnj+fTpU+3wUDRcnD171pw8edL+3N3dbT+UyCpH
I7nhBzAx165dM0eOHOFNiaAJAAAImpO3Q6XOu4JFFl3/5qYoin6eN29eU5l+BzvcTrhNXd8XbisM
W2F5VZ7jbzd2fKmyi9DopL9dfwRTZfvXNCoUuiCYqp+s40ptP3asqQ51kbou0r4UNBUsRYFb4TjV
LkQB8uLFizZc5/E/QKgbNItco6lRco0ii0K0RjWztvPixQuza9euwtt/9+5d0zWrIGgCAACC5qTr
UMU6736IyXp8VpmxQKHnhh37MKhlba/sc/y/xY4vVXYWTWfVyOHu3bttOEsFKH/7GsXUYxQ+U9Mt
8+ortv3YsaY61FXqOqv8S5cuNUYBFRzdCHF4nsLbwoUL7dRdjSzn0ZTeVgXNFNWVpg/7Nm/e3LQo
kF+OgqYCZ5HyU1OEQdAEAAAEzUkdNLPuSwWr2P2pEJdVXpXnFA1fqbJDWnBGo4aa+qjAoSmtqfMR
rvaqoKhprZpSqkVmygTN1PbrBM0qdZ31WO2TQqMbzdVIYKwsjXrqWtb+/v7k+dfo6MjIyJi/K5yG
18rWDReajp0ViPX3rHI0IutGKYuUX3R0FgRNAABA0JyQHaply5blTrfUgjXhdEo/OJUNmipvdHS0
1D5WeY7/t9TxxcoO6Ss4/McrRIXHq1VF/fPlFpMJKVjFzlXWcaW2HzvWVIe6Sl3nla+RQI1q6nrV
Iu1CQVEB7sGDB9FtaBRY19SGtOCQf21o3aCpKcuaNhueS/2uv7tFgcJytH9aHChVvo6XEU2CJgAA
IGhO6g6VpmFqmqDo+/3CxYA0FdItEHP58mUbZqoGTZV37ty5Rnn63Z+emFVelef4f0sdX6zskEKG
Gzlz19mFx6sVRfVdjypPZfuLAWnbWnlWwkWLNC1UAceFvazjSm0/dqxh+VnnuWxd551zLSSk0WJN
nS3SLkThTdfHuhHQLN++fbPThbVvP378aCy4NHfu3Ma01VYETQXGrNVtRSvrukWBwnL0NScaxU2V
//btW67RJGgCAACC5uTuUKlz3NXVZUOPOvH+YjbivvJCN61COjg4WDloilbv1MicRss0iuVWVI3t
Y9nn+H9LHV+s7JDCjMKQylKI08I+4fEqZOnrUlSeQqe/oI+mzWof3NewuNApupZRz3GjiFnHldp+
7FjD8rOUreu8c65AqGPMq6e8shSON27cGN2Opqju2bPH7qO2oa810fPCfYkt9pO6X1N0w+/GdBRw
NfqbdxxauTh1rjTqyaqzBE0AAEDQpEMFoGU2bNhgP3QA74sAAICgSYcKQG2a8ux/5Q14XwQAAARN
OlQAatmxY8eYqb7gfREAABA06VABAO+LAACAoAk6VADA+yIAAARN0KECAN4XAQAAQZMOFQDwvggA
AAiadKgAgPdFAABA0AQdKgDgfREAAPA/OR0qAOB9EQAAEDTpUAEA74sAAICgCTpUAMD7IgAABE3Q
oQIA3hcBAABBkw4VAPC+CAAACJqgQwUAvC8CAEDQBB0qAOB9EQAAEDTpVAEA74cAAICgSecKAHgf
BAAABE3U72Rx48aN21S9AQAAgiaASfhBBwAAAEDQBEDQBAAAAEETAEETAAAABE0ABE0AAACAoAmA
oAkAAACCJgCCJgAAAAiaAAiaAAAAAEETAEETAAAABE0ABE0AAAAQNAEQNAEAAEDQBEDQBAAAAAia
AAiaAAAAIGgCIGgCAACAoAmAoAkAAAAQNAEQNAEAAEDQBEDQBAAAAEETAEETAAAAIGgCIGgCAACA
oAmAoAkAAACCJgCCJgAAAAiaAAiaAAAAAEETAEETAAAABE0ABE0AAAAQNAEQNAEAAACCJgCCJgAA
AAiaAAiaAAAAIGgCIGgCAAAABE0ABE0AAAAQNAEQNAEAAEDQBEDQBAAAAEETAEETAAAAIGgCIGgC
AACAoAlgfATM8AYAAAAQNAEQNAEAAEDQBDA+wyYAAABA0ARA0AQAAABBEwBBEwAAAARNAARNAAAA
gKAJoFzYBAAAAAiaAAiaAAAAIGiiNYGAGzdu3CbKDQAAEDQxAUImAPC+BQAACJqgswaA9y8AAEDQ
BJ00AOB9DAAAEDTpoAEA72MAAICgCTpoAHgfAwAABE3QQQMA3scAAABBkw4aAPA+BgAACJqggwaA
9zEAAEDQBB00AOB9DAAAgibooLXIwMAAFYW2tqOybWyit8nJ9poiaAIAQNDEBOmgff/+3ezdu9fM
mDHDzJs3zxw9etR8+/at8nYePXpkpk+fbtasWVP6udqHVh5nuzqlrSq3bjntfP5E7tCH7cg/lrJt
LFbWRD8XEzEEEjQBACBoYoIEzQMHDpjz58+bP3/+2NulS5fMzp07K29HIfPx48f/rBM5kTqi4zlo
Tsa2XuWYJ/o5Cvd/sh0PAAAgaGKcdtA04qGA6ejn2bNnR8s6ceKEmTVrlpk5c6bZtGmT+fz5c2Mb
/i2LG/GcNm2aWbVqlXn+/Hnuc7PK8P+mfT106JDd34ULF5rbt29HRzTPnDlj5syZY/ddI7dF9it1
LvXz9evXzeLFi+1zw6D969cvO2Ksc7V8+XLz6tWr3HLqHGvq+Io8v+ox5rURbWv+/Pnmxo0bpY71
48ePZvv27facaVs6b/fv3y+0P7F2lHVfbFt5ZWkWwKJFi8zPnz+bjkF1rbZTpD6KvC4GBwfN6tWr
xzz29+/fdvvajyrnQh8mxeqy6uvEr8MyryeCJgAAIGhOgaCpznJsemFPT4/p7e1tjIBeuXLFBqmi
HUG/Y/vkyROzdOnS3OemAsnFixfNuXPn7H6MjIyYDRs25AYa7ac65HqsOuoKWhrJLbJfqRCmoOLC
tspQWc6pU6fM3bt37c8PHz40K1asqBQ0U8eaOr7U8+scY0jbOnv2rN3Wly9fzNq1a0sdq8LVrVu3
Gm1M7U2Btej+xNpReF+RbWWVdfDgQftaCI9bIa1IfRR9XWzevHlMSFO5molQ9Vxs27Yt9/F1Xif+
tsq8ngiaAACAoDkJg6ZCokY41LHUCM2RI0fsKESelStX2jDqB1Nd21m0I6hOvAteqX1MBRIFGH9f
+vr6ckOFrhn1A7X4nd/YfqVCmOu0Z92vYBlut0rQTB1r6vhSz69zjCHtiz/ap1HcMseaxW+Tqf0p
EzSLbCurrPfv39tRRXfO9e+SJUsa+5Wqj6KvC304sWXLlqa/qS7fvn1b+VzEHl/ndeKXU+b1RNAE
AAAEzUkYNLXwz65du+wIxLJly+zoQ2xEMyuExkZQQipfj1GH9vTp07WCZjiqpg5yXidbjw2nEvrH
EtuvOgExNvJXp5zwWFPHl3p+nX2LtYdUveT97fXr13Y0ePfu3fbDjTLPLxs0y2zL/33jxo129E80
KqqRxaL1UeZ1oWmuCrbuAwIFzVaci1a/TvxyyryeCJoAAICgOQmDZujdu3f2Gr6iIaJIRz6rY+9G
ao4fP96yoBnbl1gnP7Vf4zFolj2+1PPbGTTLlqdrOjUSfO3aNfP06VM7/bZdQbPstvzf1VZ0Tafo
OkQ9v0x7K9r+NA1ZU3VFMxCuXr3atqBZ53WS9WFBkdcTQRMAABA0p0DQvHfvnh3ZyaMOdTh11h8B
LdMR7O/vL9UpHhoaavrbunXrmvZFITmvPO336Ohopf2qE5o0Slxl6mzZY00dX+r5rQya69evb/qK
nFi9ZB2rFhHyjyW8v5VBs+y2wt812qhrMzVtNnydFG1vqfana2q1WNHw8LBdpMefltzqoFnndZLX
JlKvJ4ImAAAgaE7CoKnRHIVL0QqcGn3Q9Lw8WgDFXdOp2+XLl22YKtoR1Pa0IqWEC5GoM63rx1wg
8hcU+fTpk52a6Jev6Ypu0Rl1xrVwSl7HV/vtFsPRTb9rxdwi+1UnhGlKpqYRyrNnz3IXA6p7rKnj
Sz2/lUFT7UmrzuZtK3WsCm9u5VeF1I6OjlL7E7aj2H2pbcXKEi2UoxkA4UI/qfoo87oQjWTu2LHD
HD58uFRwTO1/K18n4bXJRV9PBE0AAEDQnIRB013z5a7RLLKAh/t6E93UAdbXMBTtCGo6na6Dc1+t
4DqjrtOu0VE3Quo6qHqs9k2PDcu/cOGCXYxIIz1aMTMWSLq7u+0IlspXuNE0ySL7VSeEafSpq6vL
lqny/RDvP67usaaOr8jzWxU0ReVrQZgFCxbYIFfmWF+8eGEXoNFjFFjUJsvsT9iOYvelthUrS75+
/WrvU6AOpeqj6OtC3IJKAwMDpYJmav9b+TrxyynzeiJoAgAAguYkDJoA7W/8U9jT6CvtiHYEAABB
E3TQANpfbZrCqlHGVq7eSjsCAAAETdBBw4QX+8ocxOk6y87OzqZFgHgfAwAABE3QQQMA3scAAABB
kw4aAPA+BgAACJqggwaA9zEAAEDQBB00AOB9DAAAEDTpoAEA72MAAICgCTpoAHgfAwAABE1Mkg7a
wMAAJx8AQRMAABA0p1oH7cmTJ2bbtm1t2e5E+P7EVnRei5axfft28+zZMxokQNAEAAAEzcndQVuz
Zo15//79lO0Y/s191Hleu3YtDRIgaAIAAILm5O2gvXz50nR2do557LVr18y8efPM3LlzzZ07d0xP
T4+ZPXu2mT59unn8+HHT48+cOWPmzJljZs2aZY4ePdpUjn+Tjx8/2lG9mTNn2rKWL19u7t+/H933
1HNU9vXr183ixYvNtGnTxuxjkecPDg6a1atXj9n279+/zaJFi8z379/No0eP7PO1jVWrVpnnz59n
nt/Y40TnW+cdAEETAAAQNCdlB+3IkSPmxo0bYx67b98+G7IePHhgA+aBAwfs7wpwClHOlStXbMj7
8+ePvf/27dvm/PnzudtVmLt165Z9vG69vb1m/vz50X1PPUfbUJD8/Pmz/T3cxyLPl82bN48JhTo2
Hbv4AVbTjZcuXZp5nLHHiUK8zjsAgiYAACBoTsoOWkdHh3n37t2Yx7rQ5n4fHR3NLEvTbhXefHkB
LI9G/srynxPub5Hths+Xhw8fmi1btjQ9TtNc3759a39WOL17927y/MYeJzrfOu8ACJoAAICgOSk7
aJpOGgbF8LGx3zV6F06RzQpxvtevX5tTp06Z3bt3m5UrVxbqPMaek/X88G9Fn6/pt+561b6+vqbr
KTU6qccqXJ8+fTp3e7HHic63phkDIGgCAACC5qTsoGWNJpYJmqnRyPC5mqa7YsUKO3306dOn5suX
L43HZF3TmXpOkaBZ5vlnz541Bw8etD/v3bvXXL16dUxgdSOfx48fjwbbrMf5AR0AQRMAABA0J2UH
re6Ipha78afVprar6z39xw8NDSU7j6nnpIJmmeePjIzYczI8PGwXOPr582fmPvX39yf3IetxomtZ
GdEECJoAAICgOWk7aLpWUFNEqwZNrUZ77ty5xkI7+n3Tpk1NQVbXT/769cv+rqmpbsVXd61iqvOY
ek4qaJZ9vkYyd+zYYQ4fPtz0d42KakVZCRcc8suIPU50zSfXaAIETQAAQNCctB00rX6qlWOrBk3p
7u62o4YzZsywq79qaqqjFWj1d93kxYsXdrEghS8FMi2ak+o8pp6TCppln//q1Sv7t4GBgaa/azqs
ru90X6HiwmRYRuxxoum4rDoLEDQBAABBc9J20BSq/BFIGBuUNQraLhs2bLBhFABBEwAAEDQnbQdN
q6OGo3dTlab/aoQ2a7XYVtDUXZ1vAARNAABA0JzUHTRdR6hrEvH/15R2dnbmLgJUl87zs2fPONEA
QRMAABA06aABAO9jAACAoAk6aAB4HwMAAARN0EEDAN7HAAAgaIIOGgDwPgYAAAiadNAAgPcxAABA
0AQdNAC8j3ESAAAgaIIOGgDwPgYAAAiadNAAgPcxAABA0AQdNAC8jwEAAIIm6KABAO9jAACAoEkH
DQB4HwMAAARN0EEDwPsYAAAgaIIOGgDwPgYAAEETdNIAgPcvAABA0KSzBgC8bwEAAIImWthp48aN
G7eJcgMAAFPL/wG4bzcfGlH3TgAAAABJRU5ErkJggg==
</FILE>
</FIGURE>
</FIGURES>
<FEEDBACK MODIFIED="2015-06-19 00:06:46 +0800" MODIFIED_BY="[Empty name]"/>
<APPENDICES MODIFIED="2015-06-19 00:06:46 +0800" MODIFIED_BY="[Empty name]"/>
<EXTENSIONS MODIFIED="2015-06-19 00:06:46 +0800" MODIFIED_BY="[Empty name]">
<EXTENSION ID="FLOW_38" NAME="FIGURE" REVMAN_VERSION="5.1.0" TYPE="FLOWCHART">
<ALIAS ALIAS_ID="38">
<FLOWCHARTBOX TEXT="&lt;p&gt;9 of studies included in quantitative synthesis (meta-analysis)&lt;/p&gt;" WIDTH="297">
<FLOWCHARTBOX TEXT="&lt;p&gt;9 of studies included in qualitative synthesis&lt;/p&gt;&lt;p&gt;(including 3 post hoc analysis of IMS III&amp;#160; and 1 conference abstract of MR CLEAN )&lt;/p&gt;" WIDTH="317">
<FLOWCHARTBOX TEXT="&lt;p&gt;78 of full-text articles assessed for eligibility&lt;/p&gt;" WIDTH="120">
<FLOWCHARTBOX TEXT="&lt;p&gt;10253 of records screened&lt;/p&gt;" WIDTH="120">
<FLOWCHARTBOX TEXT="&lt;p&gt;3281 duplicate records removed&lt;/p&gt;" WIDTH="222">
<FLOWCHARTBOX TEXT="&lt;p&gt;13531 of records identified through database searching&lt;/p&gt;&lt;p&gt;Medline (via PubMed) =5359&lt;/p&gt;&lt;p&gt;Cochrane CENTRAL (via OVID)=790&lt;/p&gt;&lt;p&gt;Embase (via OVID)=7421&lt;/p&gt;" WIDTH="259"/>
<FLOWCHARTBOX TEXT="&lt;p&gt;0 of additional records identified through other sources&lt;/p&gt;" WIDTH="166"/>
</FLOWCHARTBOX>
<OUT TEXT="&lt;p&gt;10175 of records excluded&lt;/p&gt;" WIDTH="172"/>
</FLOWCHARTBOX>
<OUT TEXT="&lt;p&gt;65 of full-text articles excluded, with reasons&lt;/p&gt;&lt;p&gt;Secondary analysis of the included studies, n=10&lt;/p&gt;&lt;p&gt;Conference abstract of the included studies, n=30&lt;/p&gt;&lt;p&gt;Protocol or methodology of the included studies, n=10&lt;/p&gt;&lt;p&gt;Intervention group was Neuroflo technology, not mechanical thrombectomy, n=1&lt;/p&gt;&lt;p&gt;Control group was not intravenous alteplase, n=4&lt;/p&gt;&lt;p&gt;Control group was endovascular treatment, n=3&lt;/p&gt;&lt;p&gt;Number of participants less than 10, n=1&lt;/p&gt;&lt;p&gt;Quasi-randomization/not RCT, n=5&lt;/p&gt;&lt;p&gt;Length of follow-up less than 3 months, n=1&lt;/p&gt;" WIDTH="526"/>
</FLOWCHARTBOX>
</FLOWCHARTBOX>
</FLOWCHARTBOX>
</ALIAS>
</EXTENSION>
</EXTENSIONS>
</COCHRANE_REVIEW>
